# Supplementary material for: Natural Language Processing and Social Determinants of Health in Mental Health Research: AI-Assisted Scoping Review
Source: JMIR Ment Health. 2025 Jan 16;12:e67192. doi: 10.2196/67192 (PMC11756842; doi:10.2196/67192)
Supplement: Multimedia Appendix 4 [file mental-v12-e67192-s004.xlsx]

## Sheet: Final.extraction.table.update
First author, Year	Title	Full reference	Country	NLP Method	Outcome	Demographic variables	SDOH	Dataset name	Dataset type	What was extracted	Access to dataset described	Access level	How to get access	URL to dataset	URL accessible on 10/01/2024
Sanders 2020	[Missing]	Sanders C, Nahar P, Small N, Hodgson D, Ong BN, Dehghan A, Sharp CA, Dixon WG, Lewis S, Kontopantelis E, Daker-White G, Bower P, Davies L, Kayesh H, Spencer R, McAvoy A, Boaden R, Lovell K, Ainsworth J, Nowakowska M, Shepherd A, Cahoon P, Hopkins R, Allen D, Lewis A, Nenadic G . 2020; doi: 10.3310/hsdr08280.	UK***	TEXT MINING***	MUSCULOSKELETAL CONDITIONS***,SEVERE MENTAL ILLNESS***	AGE***,GENDER***	NOT EXTRACTED	DEPEND STUDY***	CLINICAL NOTES**	PATIENT EXPERIENCE DATA**	NOT EXTRACTED	NOT EXTRACTED	NOT EXTRACTED	NOT EXTRACTED	NA
Forbush 2013	"Sitting on pins and needles": characterization of symptom descriptions in clinical notes".	Forbush TB, Gundlapalli AV, Palmer MN, Shen S, South BR, Divita G, Carter M, Redd A, Butler JM, Samore M "Sitting on pins and needles": characterization of symptom descriptions in clinical notes".. AMIA Jt Summits Transl Sci Proc 2013;2013	USA/UTAH***	OTHER (NATURAL LANGUAGE PROCESSING)**	MENTAL HEALTH SYMPTOMS**	AGE***,GENDER***,MARITAL STATUS***	NOT EXTRACTED	CLINICAL NOTES FROM THE VETERANS AFFAIRS EHR**	CLINICAL NOTES***	ICD-9-CM CODES***,SUBJECTIVE SYMPTOM EXPRESSIONS***,SYMPTOM TERMS***	YES*	PRIVATE*	NOT EXTRACTED	NOT EXTRACTED	NA
Meyer 2024	"You tell me": A Dataset of GPT-4-Based Behaviour Change Support Conversations	Meyer, S., Elsweiler, D. "You tell me": A Dataset of GPT-4-Based Behaviour Change Support Conversations. CHIIR 2024 - Proceedings of the 2024 Conference on Human Information Interaction and Retrieval 2024; doi: 10.1145/3627508.3638330.	GERMANY**	GPT-4**	BEHAVIOUR CHANGE*	AGE**,GENDER**	NOT EXTRACTED	DATASET OF GPT-4-BASED BEHAVIOUR CHANGE SUPPORT CONVERSATIONS**	OTHER (USER INTERACTIONS)*	CONVERSATION DATA**,PERCEPTION MEASURES**,USER FEEDBACK**,USER LANGUAGE ANALYSIS**	YES**	PUBLIC**	NOT EXTRACTED	HTTPS://OSF.IO/*	Yes
Tahamtan 2019	#Cyberbullying in the digital age: Exploring people's opinions with text mining	Tahamtan, I., Huang, L.-M. #Cyberbullying in the digital age: Exploring people's opinions with text mining. Proceedings of the Association for Information Science and Technology 2019;56(1) doi: 10.1002/pra2.172.	USA/TENNESSEE***	TEXT MINING***	CYBERBULLYING***	NOT EXTRACTED	NOT EXTRACTED	TWITTER DATASET*	SOCIAL MEDIA PLATFORMS***	KEYWORDS RELATED TO CYBERBULLYING**	YES*	PUBLIC*	NOT EXTRACTED	NOT EXTRACTED	NA
Colling 2020	'Real time' monitoring of antipsychotic prescribing in patients with dementia: a study using the Clinical Record Interactive Search (CRIS) platform to enhance safer prescribing.	Colling C, Mueller C, Perera G, Funnell N, Sauer J, Harwood D, Stewart R, Bishara D 'Real time' monitoring of antipsychotic prescribing in patients with dementia: a study using the Clinical Record Interactive Search (CRIS) platform to enhance safer prescribing.. BMJ Open Qual 2020;9(1) doi: 10.1136/bmjoq-2019-000778.	UK***	NATURAL LANGUAGE PROCESSING***	DEMENTIA***	NOT EXTRACTED	NOT EXTRACTED	CLINICAL RECORD INTERACTIVE SEARCH (CRIS)***	CLINICAL NOTES***	MEDICATION**	YES**	PUBLIC WITH RESTRICTIONS**	NOT EXTRACTED	NOT EXTRACTED	NA
Devika 2023	1D CNN Model: BERT-Based Approach for Depression and Suicide Identification	Devika, S.P., Pooja, M.R., Ravi, V. 1D CNN Model: BERT-Based Approach for Depression and Suicide Identification. Lecture Notes in Electrical Engineering 2023;1040 LNEE doi: 10.1007/978-981-99-2271-0_48.	INDIA***	BERT***	DEPRESSION***,SUICIDE***	NOT EXTRACTED	NOT EXTRACTED	REDDIT POSTS***	SOCIAL MEDIA PLATFORMS***	COMMENTS**,USER POSTS**	NOT EXTRACTED	NOT EXTRACTED	NOT EXTRACTED	NOT EXTRACTED	NA
Holmlund 2019	24.4 MOVING SPEECH TECHNOLOGY METHODS OUT OF THE LABORATORY: PRACTICAL CHALLENGES AND CLINICAL TRANSLATION OPPORTUNITIES FOR PSYCHIATRY...Congress of the Schizophrenia International Research Society, April 10-14, 2019, Orlando, Florida.	Holmlund, Terje, Foltz, Peter W, Cohen, Alex S, Cheng, Jian, Bernstein, Jared, Rosenfeld, Elizabeth, Elvev√•g, Brita 24.4 MOVING SPEECH TECHNOLOGY METHODS OUT OF THE LABORATORY: PRACTICAL CHALLENGES AND CLINICAL TRANSLATION OPPORTUNITIES FOR PSYCHIATRY...Congress of the Schizophrenia International Research Society, April 10-14, 2019, Orlando, Florida.. Schizophrenia Bulletin NA;45 doi: 10.1093/sc…	USA***	NATURAL LANGUAGE PROCESSING***	AFFECTIVE DISORDERS***,PSYCHOSIS SPECTRUM DISORDERS**,SCHIZOPHRENIA***,SUBSTANCE ABUSE DISORDERS***	AGE***,GENDER***	NOT EXTRACTED	MOBILE TOOL FOR SPEECH AND LANGUAGE ASSESSMENT*	CLINICAL NOTES**	COGNITION***,LANGUAGE***,MOTOR SKILL***	NOT EXTRACTED	NOT EXTRACTED	NOT EXTRACTED	NOT EXTRACTED	NA
Gorai 2024	A BERT-encoded ensembled CNN model for suicide risk identification in social media posts	Gorai, J., Shaw, D.K. A BERT-encoded ensembled CNN model for suicide risk identification in social media posts. Neural Computing and Applications 2024; doi: 10.1007/s00521-024-09642-w.	INDIA***	BERT***,CNN***	SUICIDAL THOUGHTS*	AGE, GENDER*	NOT EXTRACTED	CEASE-V2.0*	SOCIAL MEDIA PLATFORMS**	SENTIMENT LABELS**,SUICIDAL PROBABILITY**	NOT EXTRACTED	NOT EXTRACTED	NOT EXTRACTED	NOT EXTRACTED	NA
Qiu 2023	A Benchmark for¬†Understanding Dialogue Safety in¬†Mental Health Support	Qiu, H., Zhao, T., Li, A., Zhang, S., He, H., Lan, Z. A Benchmark for¬†Understanding Dialogue Safety in¬†Mental Health Support. Lecture Notes in Computer Science (including subseries Lecture Notes in Artificial Intelligence and Lecture Notes in Bioinformatics) 2023;14303 LNAI doi: 10.1007/978-3-031-44696-2_1.	CHINA***	BERT***,CHATGPT***,ROBERTA***	DIALOGUE SAFETY IN MENTAL HEALTH SUPPORT**	NOT EXTRACTED	NOT EXTRACTED	CHINESE ONLINE TEXT-BASED COUNSELING PLATFORM*	ONLINE FORUM*	DIALOGUE SAFETY LABELS, MODEL RESPONSES, SAFETY CATEGORIES*	YES***	PUBLIC WITH RESTRICTIONS***	SIGNING USE AGREEMENT***	HTTPS://GITHUB.COM/QIUHUACHUAN/DIALOGUESAFETY***	Yes
Lin 2022	A CNN-Based Framework for Predicting Public Emotion and Multi-Level Behaviors Based on Network Public Opinion.	Lin H, Bu N A CNN-Based Framework for Predicting Public Emotion and Multi-Level Behaviors Based on Network Public Opinion.. Front Psychol 2022;13 doi: 10.3389/fpsyg.2022.909439.	CHINA***	CNN***	MENTAL HEALTH RISK PREDICTION**	NOT EXTRACTED	NOT EXTRACTED	SINA-WEIBO AND TWITTER DATASETS*	SOCIAL MEDIA PLATFORMS***	EMOTIONAL TENDENCIES**,PUBLIC OPINIONS***	YES*	PUBLIC*	NOT EXTRACTED	NOT EXTRACTED	NA
Galido 2023	A Case Study Demonstrating Applications of ChatGPT in the Clinical Management of Treatment-Resistant Schizophrenia.	Galido PV, Butala S, Chakerian M, Agustines D A Case Study Demonstrating Applications of ChatGPT in the Clinical Management of Treatment-Resistant Schizophrenia.. Cureus 2023;15(4) doi: 10.7759/cureus.38166.	USA/CALIFORNIA***	CHATGPT***	TREATMENT-RESISTANT SCHIZOPHRENIA***	AGE***,GENDER***	NOT EXTRACTED	CHATGPT ENCOUNTERS**	OTHER***	GENDER**,PAST MEDICAL HISTORY**,SYMPTOMS**	NOT EXTRACTED	NOT EXTRACTED	NOT EXTRACTED	NOT EXTRACTED	NA
Jelodar 2020	A Collaborative Framework Based for Semantic Patients-Behavior Analysis and Highlight Topics Discovery of Alcoholic Beverages in Online Healthcare Forums.	Jelodar H, Wang Y, Rabbani M, Xiao G, Zhao R A Collaborative Framework Based for Semantic Patients-Behavior Analysis and Highlight Topics Discovery of Alcoholic Beverages in Online Healthcare Forums.. J Med Syst 2020;44(5) doi: 10.1007/s10916-020-01547-0.	CHINA***	LDA***,RANDOM FOREST***	ALCOHOL USE DISORDER**	NOT EXTRACTED	NOT EXTRACTED	PATIENT-QUESTIONS FROM PATIENT.INFO*	ONLINE FORUM***	PATIENT QUESTIONS ABOUT ALCOHOL USE AND WITHDRAWAL*	YES***	PUBLIC***	NOT EXTRACTED	HTTPS://GITHUB.COM/JELOH/PATQA***	Yes
Haque 2022	A Comparative Analysis on Suicidal Ideation Detection Using NLP, Machine, and Deep Learning	Haque, R., Islam, N., Islam, M., Ahsan, M.M. A Comparative Analysis on Suicidal Ideation Detection Using NLP, Machine, and Deep Learning. Technologies 2022;10(3) doi: 10.3390/technologies10030057.	BANGLADESH***	DEEP LEARNING***	SUICIDAL IDEATION***	NOT EXTRACTED	NOT EXTRACTED	DATASET OF 49,178 TWEETS**	SOCIAL MEDIA PLATFORMS***	SENTIMENT POLARITY**,SUICIDAL THOUGHTS**	YES*	NOT EXTRACTED	NOT EXTRACTED	NOT EXTRACTED	NA
Bose 2021	A Comparative NLP-Based Study on the Current Trends and Future Directions in COVID-19 Research	Bose, P., Roy, S., Ghosh, P. A Comparative NLP-Based Study on the Current Trends and Future Directions in COVID-19 Research. IEEE Access 2021;9 doi: 10.1109/ACCESS.2021.3082108.	USA/VIRGINIA***	NATURAL LANGUAGE PROCESSING*	COVID-19***	NOT EXTRACTED	NOT EXTRACTED	COVID-19 LITERATURE (PUBMED ABSTRACTS)*	CLINICAL NOTES*	COUNTRIES***,KEYWORDS***,RESEARCH ARTICLES***,TOPICS***	YES*	PUBLIC*	NOT EXTRACTED	HTTPS://WWW.NCBI.NLM.NIH.GOV/BOOKS/NBK554776/*	No
Wang 2022	A Comparative Study of Natural Language Processing Algorithms Based on Cities Changing Diabetes Vulnerability Data	Wang, S., Song, F., Qiao, Q., Liu, Y., Chen, J., Ma, J. A Comparative Study of Natural Language Processing Algorithms Based on Cities Changing Diabetes Vulnerability Data. Healthcare (Switzerland) 2022;10(6) doi: 10.3390/healthcare10061119.	CHINA***	BERT***	TYPE 2 DIABETES MELLITUS (T2DM)**	AGE***,GENDER***	URBAN/RURAL, INCOME, POVERTY, EDUCATION*	CITIES CHANGING DIABETES VULNERABILITY DATA**	OTHER*	VULNERABILITY FACTORS, HEALTH BELIEFS, SUPPORT LEVEL*	NOT EXTRACTED	NOT EXTRACTED	NOT EXTRACTED	HTTPS://WWW.MDPI.COM/ARTICLE/10.3390/HEALTHCARE10061119*	No
Sadeh-Sharvit 2022	A Comparison Between Clinical Guidelines and Real-World Treatment Data in Examining the Use of Session Summaries: Retrospective Study.	Sadeh-Sharvit S, Rego SA, Jefroykin S, Peretz G, Kupershmidt T A Comparison Between Clinical Guidelines and Real-World Treatment Data in Examining the Use of Session Summaries: Retrospective Study.. JMIR Form Res 2022;6(8) doi: 10.2196/39846.	USA/MASSACHUSETTS**	NATURAL LANGUAGE PROCESSING***	THERAPIST DRIFT**,TREATMENT FIDELITY**	NOT EXTRACTED	NOT EXTRACTED	ELEOS HEALTH PLATFORM**	CLINICAL NOTES***	SESSION SUMMARIES***,THERAPIST INTERVENTIONS***	NO*	NOT EXTRACTED	NOT EXTRACTED	NOT EXTRACTED	NA
Lossio-Ventura 2024	A Comparison of ChatGPT and Fine-Tuned Open Pre-Trained Transformers (OPT) Against Widely Used Sentiment Analysis Tools: Sentiment Analysis of COVID-19 Survey Data.	Lossio-Ventura JA, Weger R, Lee AY, Guinee EP, Chung J, Atlas L, Linos E, Pereira F A Comparison of ChatGPT and Fine-Tuned Open Pre-Trained Transformers (OPT) Against Widely Used Sentiment Analysis Tools: Sentiment Analysis of COVID-19 Survey Data.. JMIR Ment Health 2024;11 doi: 10.2196/50150.	USA/MARYLAND***	CHATGPT**,OPT**	MENTAL HEALTH DURING COVID-19**	AGE**,GENDER**	NOT EXTRACTED	COVID-19 SURVEY DATA*	SOCIAL MEDIA PLATFORMS***	SENTIMENT SCORES***	YES**	PUBLIC WITH RESTRICTIONS**	NOT EXTRACTED	HTTP://TINYURL.COM/2S39YUTM***	Yes
Gafarov 2021	A Complex Neural Network Model for Predicting a Personal Success based on their Activity in Social Networks	Gafarov, F.M., Nikolaev, K.S., Ustin, P.N., Berdnikov, A.A., Zakharova, V.L., Reznichenko, S.A. A Complex Neural Network Model for Predicting a Personal Success based on their Activity in Social Networks. Eurasia J. Math. Sci. Technol. Educ. 2021;17(10) doi: 10.29333/ejmste/11175.	RUSSIA***	DEEP LEARNING***	PROFESSIONAL SUCCESS***	NOT EXTRACTED	NOT EXTRACTED	VKONTAKTE DATASET*	SOCIAL MEDIA PLATFORMS***	QUALITATIVE AND QUANTITATIVE METRICS OF SOCIAL NETWORK ACTIVITY**	NOT EXTRACTED	NOT EXTRACTED	NOT EXTRACTED	NOT EXTRACTED	NA
Bhat 2024	A Comprehensive Study on Mental Illness Through Speech and EEG Using Artificial Intelligence	Bhat, S., Reeja, S.R. A Comprehensive Study on Mental Illness Through Speech and EEG Using Artificial Intelligence. EAI Endorsed Trans. Pervasive Health Technol. 2024;10 doi: 10.4108/eetpht.10.5328.	INDIA***	SVM**	DEPRESSION***	NOT EXTRACTED	NOT EXTRACTED	EEG DATASET**	CLINICAL NOTES***	EEG ACTIVITY**,POWER SPECTRAL DENSITY**	NOT EXTRACTED	NOT EXTRACTED	NOT EXTRACTED	NOT EXTRACTED	NA
Benavent-Lledo 2023	A Comprehensive Study on Pain Assessment from Multimodal Sensor Data	Benavent-Lledo, M., Mulero-P√©rez, D., Ortiz-Perez, D., Rodriguez-Juan, J., Berenguer-Agullo, A., Psarrou, A., Garcia-Rodriguez, J. A Comprehensive Study on Pain Assessment from Multimodal Sensor Data. Sensors 2023;23(24) doi: 10.3390/s23249675.	SPAIN***	DEEP LEARNING***	PAIN ASSESSMENT***	AGE***,GENDER***	NOT EXTRACTED	BIOVID HEAT PAIN DATABASE**	OTHER*	BIOMEDICAL SIGNALS (GSR**,ECG**,EMG)**,FACIAL EXPRESSIONS***	NOT EXTRACTED	NOT EXTRACTED	NOT EXTRACTED	NOT EXTRACTED	NA
Pandey 2022	A Conceptual Framework to Predict Mental Health Patients' Zoning Classification	Pandey, S.R., Smith, A., Gall, E.N., Bhatnagar, A., Chaussalet, T. A Conceptual Framework to Predict Mental Health Patients' Zoning Classification. Studies in Health Technology and Informatics 2022;289 doi: 10.3233/SHTI210924.	UK***	NATURAL LANGUAGE PROCESSING***	MENTAL HEALTH CONDITIONS***	NOT EXTRACTED	NOT EXTRACTED	N/A*	CLINICAL NOTES***	KEYWORDS EXTRACTION***,SENTIMENT ANALYSIS***,STATISTICAL INFORMATION**	NOT EXTRACTED	NOT EXTRACTED	NOT EXTRACTED	NOT EXTRACTED	NA
KaviPriya 2023	A Contemporarymulti-Objective Feature Selection Model for Depression Detection Using a Hybrid pBGSK Optimization Algorithm	Kavi Priya, S., Pon Karthika, K. A Contemporarymulti-Objective Feature Selection Model for Depression Detection Using a Hybrid pBGSK Optimization Algorithm. Int. J. Appl. Math. Comput. Sci. 2023;33(1) doi: 10.34768/amcs-2023-0010.	INDIA***	OTHER (EFS-PBGSK)*	DEPRESSION***	NOT EXTRACTED	NOT EXTRACTED	SENTIMENT 140 AND SUICIDE AND DEPRESSION DETECTION***	SOCIAL MEDIA PLATFORMS***	TWEETS AND REDDIT POSTS RELATED TO DEPRESSION*	YES***	PUBLIC***	NOT EXTRACTED	HTTPS://WWW.KAGGLE.COM/**	Yes
Ko 2021	A Data Science Approach to Estimating the Frequency of Driving Cessation Associated Suicide in the US: Evidence From the National Violent Death Reporting System	Ko, T.M., Kalesnikava, V.A., Jurgens, D., Mezuk, B. A Data Science Approach to Estimating the Frequency of Driving Cessation Associated Suicide in the US: Evidence From the National Violent Death Reporting System. Frontiers in Public Health 2021;9 doi: 10.3389/fpubh.2021.689967.	USA/NJ***	RANDOM FOREST***	SUICIDE***	AGE***,MARITAL STATUS***,RACE***,SEX***,YEARS OF EDUCATION**	RURALITY**	NATIONAL VIOLENT DEATH REPORTING SYSTEM (NVDRS)***	CLINICAL NOTES***	CIRCUMSTANCES OF DEATH***,DEMOGRAPHIC CHARACTERISTICS***	YES***	PUBLIC WITH RESTRICTIONS*	NOT EXTRACTED	HTTPS://WWW.CDC.GOV/VIOLENCEPREVENTION/DATASOURCES/NVDRS/INDEX.HTML***	No
Kumar 2024	A Deep Learning-Based Sentiment Classification Approach for Detecting Suicidal Ideation on Social Media Posts	Kumar, P.S.V.T., Sisodia, D.S., Shrivastava, R. A Deep Learning-Based Sentiment Classification Approach for Detecting Suicidal Ideation on Social Media Posts. Commun. Comput. Info. Sci. 2024;2003 CCIS doi: 10.1007/978-3-031-54547-4_21.	INDIA***	CNN***,LSTM***,LSTM WITH ATTENTION***	SUICIDAL IDEATION***	NOT EXTRACTED	NOT EXTRACTED	SUICIDE AND DEPRESSION DETECTION DATASET***	SOCIAL MEDIA PLATFORMS***	POSTS FROM REDDIT, CLASSIFICATION LABEL (SUICIDAL/NON-SUICIDAL)*	YES***	PUBLIC***	NOT EXTRACTED	HTTPS://WWW.KAGGLE.COM/DATASETS*	Yes
Tao 2022	A Deep Learning-Based TE Method for MSs' Mental Health Analysis.	Tao R A Deep Learning-Based TE Method for MSs' Mental Health Analysis.. J Environ Public Health 2022;2022 doi: 10.1155/2022/1420542.	CHINA***	DEEP LEARNING***	MENTAL HEALTH***	AGE, GENDER*	NOT EXTRACTED	TE DATASET OF MENTAL HEALTH EDUCATION*	CLINICAL NOTES**	SENTIMENT ANALYSIS RESULTS**	NOT EXTRACTED	NOT EXTRACTED	NOT EXTRACTED	NOT EXTRACTED	NA
Hossain 2024	A Deep Quantum Convolutional Neural Network Based Facial Expression Recognition For Mental Health Analysis.	Hossain S, Umer S, Rout RK, Marzouqi HA A Deep Quantum Convolutional Neural Network Based Facial Expression Recognition For Mental Health Analysis.. IEEE Trans Neural Syst Rehabil Eng 2024;32 doi: 10.1109/TNSRE.2024.3385336.	INDIA***	QUANTUM CONVOLUTIONAL NEURAL NETWORK**	ANXIETY DISORDERS***,DEPRESSION***	NOT EXTRACTED	NOT EXTRACTED	KDEF, SFEW 2.0, FER2013**	OTHER (FACIAL EXPRESSION DATASETS)*	FACIAL EXPRESSION LABELS, SENTIMENT SCORES*	NOT EXTRACTED	NOT EXTRACTED	NOT EXTRACTED	NOT EXTRACTED	NA
Wang 2022	A Depression Diagnosis Method Based on the Hybrid Neural Network and Attention Mechanism	Wang, Z., Ma, Z., Liu, W., An, Z., Huang, F. A Depression Diagnosis Method Based on the Hybrid Neural Network and Attention Mechanism. Brain Sci. 2022;12(7) doi: 10.3390/brainsci12070834.	CHINA***	DEEP LEARNING***	DEPRESSION***	AGE***,GENDER***	NOT EXTRACTED	MODMA DATASET***	CLINICAL NOTES***	EEG SIGNALS**	NOT EXTRACTED	NOT EXTRACTED	NOT EXTRACTED	NOT EXTRACTED	NA
DIng 2020	A Depression Recognition Method for College Students Using Deep Integrated Support Vector Algorithm	DIng, Y., Chen, X., Fu, Q., Zhong, S. A Depression Recognition Method for College Students Using Deep Integrated Support Vector Algorithm. IEEE Access 2020;8 doi: 10.1109/ACCESS.2020.2987523.	CHINA***	DEEP LEARNING**	DEPRESSION***	NOT EXTRACTED	NOT EXTRACTED	SINA WEIBO DATA**	SOCIAL MEDIA PLATFORMS***	FREQUENCY OF SPECIFIC WORDS**,NUMBER OF FOLLOWERS**,NUMBER OF WEIBO POSTS***,TEXT INFORMATION**	NOT EXTRACTED	NOT EXTRACTED	NOT EXTRACTED	NOT EXTRACTED	NA
Morgi√®ve 2020	A Digital Companion, the Emma App, for Ecological Momentary Assessment and Prevention of Suicide: Quantitative Case Series Study.	Morgi√®ve M, Genty C, Az√© J, Dubois J, Leboyer M, Vaiva G, Berrouiguet S, Courtet P A Digital Companion, the Emma App, for Ecological Momentary Assessment and Prevention of Suicide: Quantitative Case Series Study.. JMIR Mhealth Uhealth 2020;8(10) doi: 10.2196/15741.	FRANCE***	NOT EXTRACTED	SUICIDAL IDEATION**,SUICIDE ATTEMPTS**	AGE***,GENDER***,MARITAL STATUS**	NOT EXTRACTED	EMMA APP***	OTHER (MOBILE HEALTH APPLICATION)*	CLINICAL DATA***,METADATA ON APP USE**,RESPONSES TO EMAS***	NOT EXTRACTED	NOT EXTRACTED	NOT EXTRACTED	NOT EXTRACTED	NA
Funk 2020	A Framework for Applying Natural Language Processing in Digital Health Interventions.	Funk B, Sadeh-Sharvit S, Fitzsimmons-Craft EE, Trockel MT, Monterubio GE, Goel NJ, Balantekin KN, Eichen DM, Flatt RE, Firebaugh ML, Jacobi C, Graham AK, Hoogendoorn M, Wilfley DE, Taylor CB A Framework for Applying Natural Language Processing in Digital Health Interventions.. J Med Internet Res 2020;22(2) doi: 10.2196/13855.	USA/CALIFORNIA**	OTHER (DIGITAL HEALTH INTERVENTIONS TEXT ANALYTICS)*	EATING DISORDERS***	AGE***,GENDER***	NOT EXTRACTED	HEALTHY BODY IMAGE PROGRAM***	OTHER (WEB-BASED INTERVENTION TRIAL)**	SYMPTOM CHANGE***,THERAPEUTIC OUTCOMES***,USER ENGAGEMENT***	NOT EXTRACTED	NOT EXTRACTED	NOT EXTRACTED	NOT EXTRACTED	NA
Wang 2024	A Fresh Perspective on Examining Population Emotional Well-Being Trends by Internet Search Engine: An Emerging Composite Anxiety and Depression Index.	Wang Y, Deng H, Gao S, Li T, Wang F A Fresh Perspective on Examining Population Emotional Well-Being Trends by Internet Search Engine: An Emerging Composite Anxiety and Depression Index.. Int J Environ Res Public Health 2024;21(2) doi: 10.3390/ijerph21020202.	CHINA***	WORD2VEC**	ANXIETY***,DEPRESSION***	NOT EXTRACTED	NOT EXTRACTED	PUBLIC OPINION DICTIONARY (POD)***	SOCIAL MEDIA PLATFORMS***	EMOTION-RELATED TEXTS, KEYWORDS ASSOCIATED WITH ANXIETY AND DEPRESSION*	NOT EXTRACTED	NOT EXTRACTED	NOT EXTRACTED	NOT EXTRACTED	NA
Singh 2024	A Hybrid Approach for Depression Detection Using Word Embedding, Naive Bayes and Bi-LSTM Models	Singh, J., Mangotra, I., Jain, M., Jain, A. A Hybrid Approach for Depression Detection Using Word Embedding, Naive Bayes and Bi-LSTM Models. Lect. Notes Networks Syst. 2024;892 doi: 10.1007/978-981-99-9521-9_23.	INDIA***	BI-LSTM***,NAIVE BAYES**,WORD EMBEDDING***	DEPRESSION***	NOT EXTRACTED	NOT EXTRACTED	TWITTER DATASET***	SOCIAL MEDIA PLATFORMS***	DEPRESSIVE OR NON-DEPRESSIVE CLASSIFICATION**	YES*	NOT EXTRACTED	NOT EXTRACTED	NOT EXTRACTED	NA
Beniwal 2024	A Hybrid BERT-CNN Approach for Depression Detection on Social Media Using Multimodal Data	Beniwal, R., Saraswat, P. A Hybrid BERT-CNN Approach for Depression Detection on Social Media Using Multimodal Data. Comput J 2024;67(7) doi: 10.1093/comjnl/bxae018.	INDIA***	BERT-CNN***	DEPRESSION***	NOT EXTRACTED	NOT EXTRACTED	INSTAGRAM POSTS DATASET**	OTHER*	EMOTICONS***,IMAGES**,TEXT***	YES**	PUBLIC WITH RESTRICTIONS*	NOT EXTRACTED	NOT EXTRACTED	NA
Chadha 2022	A Hybrid Deep Learning Model Using Grid Search and Cross-Validation for Effective Classification and Prediction of Suicidal Ideation from Social Network Data.	Chadha A, Kaushik B A Hybrid Deep Learning Model Using Grid Search and Cross-Validation for Effective Classification and Prediction of Suicidal Ideation from Social Network Data.. New Gener Comput 2022;40(4) doi: 10.1007/s00354-022-00191-1.	INDIA***	DEEP LEARNING***	SUICIDAL IDEATION***	NOT EXTRACTED	NOT EXTRACTED	20,000 POSTS FROM REDDIT*	SOCIAL MEDIA PLATFORMS***	SUICIDAL (1) AND NON-SUICIDAL (0) LABELS**	NOT EXTRACTED	NOT EXTRACTED	NOT EXTRACTED	NOT EXTRACTED	NA
Shahi 2022	A Hybrid Feature Extraction Method for Nepali COVID-19-Related Tweets Classification.	Shahi TB, Sitaula C, Paudel N A Hybrid Feature Extraction Method for Nepali COVID-19-Related Tweets Classification.. Comput Intell Neurosci 2022;2022 doi: 10.1155/2022/5681574.	NEPAL***	OTHER**	MENTAL STRESS, SENTIMENT ANALYSIS*	NOT EXTRACTED	NOT EXTRACTED	NEPCOV19TWEETS***	SOCIAL MEDIA PLATFORMS***	NEGATIVE***,NEUTRAL)***	YES***	PUBLIC***	NOT EXTRACTED	HTTPS://WWW.KAGGLE.COM/MATHEW11111/NEPCOV19TWEETS***	Yes
Aina 2024	A Hybrid Learning-Architecture for Mental Disorder Detection Using Emotion Recognition	Aina, J., Akinniyi, O., Rahman, M.M., Odero-Marah, V., Khalifa, F. A Hybrid Learning-Architecture for Mental Disorder Detection Using Emotion Recognition. IEEE Access 2024;12 doi: 10.1109/ACCESS.2024.3421376.	USA, MARYLAND*	YOLOV8***	ANXIETY**,DEPRESSION**,OTHER DISORDERS**	NOT EXTRACTED	NOT EXTRACTED	AFFECTNET AND FER 2013**	CLINICAL NOTES*	FACIAL EXPRESSIONS**	YES*	NOT EXTRACTED	NOT EXTRACTED	NOT EXTRACTED	NA
Li 2024	A MENTAL ILLNESS DETECTION MODEL for COLLEGE STUDENTS BASED on BODY BEHAVIOR and FACIAL EXPRESSION FEATURES	Li, K., Yao, J., Leung, C.K.A.I., Chen, A. A MENTAL ILLNESS DETECTION MODEL for COLLEGE STUDENTS BASED on BODY BEHAVIOR and FACIAL EXPRESSION FEATURES. J. Mech. Med. Biol. 2024; doi: 10.1142/S0219519424400438.	CHINA**	DEEP LEARNING***	DEPRESSION***	AGE***	NOT EXTRACTED	HOMEMADE DATASET*	OTHER (MULTIMODAL DATASET)**	FACIAL EXPRESSION FEATURES***,PHYSICAL BEHAVIOR FEATURES***	NOT EXTRACTED	NOT EXTRACTED	NOT EXTRACTED	NOT EXTRACTED	NA
Li 2019	A Machine Learning Approach for the Detection and Characterization of Illicit Drug Dealers on Instagram: Model Evaluation Study.	Li J, Xu Q, Shah N, Mackey TK A Machine Learning Approach for the Detection and Characterization of Illicit Drug Dealers on Instagram: Model Evaluation Study.. J Med Internet Res 2019;21(6) doi: 10.2196/13803.	USA/CALIFORNIA***	DEEP LEARNING***	SUBSTANCE ABUSE***	NOT EXTRACTED	NOT EXTRACTED	INSTAGRAM DRUG DEALER DETECTION*	SOCIAL MEDIA PLATFORMS***	COMMENTS**,HASHTAGS**,TEXT OF INSTAGRAM POSTS**	NOT EXTRACTED	NOT EXTRACTED	NOT EXTRACTED	NOT EXTRACTED	NA
Cerkez 2021	A Method for MBTI Classification Based on Impact of Class Components	Cerkez, N., Vrdoljak, B., Skansi, S. A Method for MBTI Classification Based on Impact of Class Components. IEEE Access 2021;9 doi: 10.1109/ACCESS.2021.3121137.	CROATIA***	DEEP LEARNING***	PERSONALITY PREDICTION**	NOT EXTRACTED	NOT EXTRACTED	MBTI DATASET FROM PERSONALITY CAF√â FORUM**	SOCIAL MEDIA PLATFORMS**	MBTI PERSONALITY TYPE*	YES**	PUBLIC*	SIGNING USE AGREEMENT*	HTTPS://WWW.KAGGLE.COM/DATASNAEK/MBTI-TYPE/DOWNLOAD**	Yes
Huang 2023	A Model for EEG-Based Emotion Recognition: CNN-Bi-LSTM with Attention Mechanism	Huang, Z., Ma, Y., Wang, R., Li, W., Dai, Y. A Model for EEG-Based Emotion Recognition: CNN-Bi-LSTM with Attention Mechanism. Electronics (Switzerland) 2023;12(14) doi: 10.3390/electronics12143188.	CHINA***	CNN-BI-LSTM**	EMOTION RECOGNITION**	AGE, GENDER*	NOT EXTRACTED	SEED DATASET***	CLINICAL NOTES***	EEG SIGNALS***	YES***	PUBLIC***	NOT EXTRACTED	HTTPS://BCMI.SJTU.EDU.CN/~SEED***	No
Brown 2023	A Motivational Interviewing Chatbot With Generative Reflections for Increasing Readiness to Quit Smoking: Iterative Development Study.	Brown A, Kumar AT, Melamed O, Ahmed I, Wang YH, Deza A, Morcos M, Zhu L, Maslej M, Minian N, Sujaya V, Wolff J, Doggett O, Iantorno M, Ratto M, Selby P, Rose J A Motivational Interviewing Chatbot With Generative Reflections for Increasing Readiness to Quit Smoking: Iterative Development Study.. JMIR Ment Health 2023;10 doi: 10.2196/49132.	CANADA***,ONTARIO**	DEEP LEARNING***	SMOKING CESSATION***	AGE***,GENDER***	NOT EXTRACTED	MIBOT***	ONLINE PLATFORM*	CONFIDENCE**,IMPORTANCE**,QUIT ATTEMPTS***	NOT EXTRACTED	NOT EXTRACTED	NOT EXTRACTED	NOT EXTRACTED	NA
Soni 2023	A Multi-layered Deep Learning Approach for Human Stress Detection	Soni, J., Prabakar, N., Upadhyay, H. A Multi-layered Deep Learning Approach for Human Stress Detection. Lecture Notes in Computer Science (including subseries Lecture Notes in Artificial Intelligence and Lecture Notes in Bioinformatics) 2023;13741 LNCS doi: 10.1007/978-3-031-27199-1_2.	USA/FLORIDA***	DEEP LEARNING***	STRESS***	NOT EXTRACTED	NOT EXTRACTED	WEARABLE STRESS AND AFFECT DETECTION (WESAD)***	OTHER (PHYSIOLOGICAL DATASET)***	EDA**,TEMP**	YES***	PUBLIC***	NOT EXTRACTED	HTTPS://ARCHIVE.ICS.UCI.EDU/ML/DATASETS/WESAD***	No
Ji 2022	A Multi-modal Seq2seq Chatbot Framework	Ji, Z. A Multi-modal Seq2seq Chatbot Framework. Lect. Notes Electr. Eng. 2022;942 LNEE doi: 10.1007/978-981-19-2456-9_24.	CHINA***	DEEP LEARNING**	ANXIETY***,DEPRESSION***	AGE***,GENDER***	NOT EXTRACTED	MICROSOFT COCO CAPTION DATASET, LCSTS DATASET***	OTHER (CHATBOT IMAGE AND TEXT DATASET)*	ANXIETY LEVELS**	NOT EXTRACTED	NOT EXTRACTED	NOT EXTRACTED	NOT EXTRACTED	NA
Zorrilla 2022	A Multilingual Neural Coaching Model with Enhanced Long-term Dialogue Structure	Zorrilla, A.L., Torres, M.I. A Multilingual Neural Coaching Model with Enhanced Long-term Dialogue Structure. ACM Transactions on Interactive Intelligent Systems 2022;12(2) doi: 10.1145/3487066.	SPAIN***	GPT-2***	MENTAL HEALTH DISORDERS**	AGE, GENDER*	NOT EXTRACTED	EMPATHIC CORPUS***	CLINICAL NOTES**	DIALOGUE TURNS**,USER RESPONSES**	YES**	PUBLIC WITH RESTRICTIONS**	NOT EXTRACTED	HTTPS://GITHUB.COM/EMPATHIC-PROJECT/EMPATHIC-CORPUS*	No
Ilias 2022	A Multimodal Approach for Dementia Detection from Spontaneous Speech with Tensor Fusion Layer	Ilias, L., Askounis, D., Psarras, J. A Multimodal Approach for Dementia Detection from Spontaneous Speech with Tensor Fusion Layer. BHI-BSN 2022 - IEEE-EMBS International Conference on Biomedical and Health Informatics and IEEE-EMBS International Conference on Wearable and Implantable Body Sensor Networks, Symposium Proceedings 2022; doi: 10.1109/BHI56158.2022.9926818.	GREECE***	BERT***,SWIN TRANSFORMER***	ALZHEIMER‚ÄôS DISEASE***,DEMENTIA***	AGE, GENDER*	NOT EXTRACTED	ADRESS CHALLENGE DATASET***	CLINICAL NOTES*	AD AND NON-AD PATIENT LABELS, ACOUSTIC FEATURES, VISUAL FEATURES, TRANSCRIPT FEATURES*	NOT EXTRACTED	NOT EXTRACTED	NOT EXTRACTED	NOT EXTRACTED	NA
Zhang 2024	A Multimodal Approach for Detection and Assessment of Depression Using Text, Audio and Video	Zhang, W., Mao, K., Chen, J. A Multimodal Approach for Detection and Assessment of Depression Using Text, Audio and Video. Phenomics 2024; doi: 10.1007/s43657-023-00152-8.	ALBERTA**,CANADA***	BILSTM**,SVM**,XGBOOST**	DEPRESSION***	AGE***,GENDER***	NOT EXTRACTED	DISTRESS ANALYSIS INTERVIEW CORPUS WIZARD-OF-OZ (DAIC-WOZ)***	CLINICAL NOTES***	PHQ-8 SCORES**	YES***	PUBLIC***	NOT EXTRACTED	HTTPS://‚ÄãDCAPS‚ÄãWOZ.‚ÄãICT.‚ÄãUSC.‚ÄãEDU/***	No
Cansel 2023	A NEW ARTIFICIAL INTELLIGENCE-BASED CLINICAL DECISION SUPPORT SYSTEM FOR DIAGNOSIS OF MAJOR PSYCHIATRIC DISEASES BASED ON VOICE ANALYSIS	Cansel, N., Alcin, √ñ.F., Yƒ±lmaz, √ñ.F., Ari, A., Akan, M., Ucuz, ƒ∞. A NEW ARTIFICIAL INTELLIGENCE-BASED CLINICAL DECISION SUPPORT SYSTEM FOR DIAGNOSIS OF MAJOR PSYCHIATRIC DISEASES BASED ON VOICE ANALYSIS. Psychiatr. Danub. 2023;35(4) doi: 10.24869/PSYD.2023.489.	TURKEY***	KNN**,SVM***	ANXIETY DISORDERS***,BIPOLAR DISORDER***,DEPRESSIVE DISORDERS**,SCHIZOPHRENIA SPECTRUM DISORDERS***	AGE***,GENDER***,MARITAL STATUS***	NOT EXTRACTED	SPEECH SIGNAL DATASET**	CLINICAL NOTES**	SPEECH SAMPLES, FEATURES EXTRACTED USING MFCC AND GTCC*	NOT EXTRACTED	NOT EXTRACTED	NOT EXTRACTED	NOT EXTRACTED	NA
Fatima 2022	A Natural Language Processing (NLP) Evaluation on COVID-19 Rumour Dataset Using Deep Learning Techniques	Fatima, R., Samad Shaikh, N., Riaz, A., Ahmad, S., El-Affendi, M.A., Alyamani, K.A.Z., Nabeel, M., Ali Khan, J., Yasin, A., Latif, R.M.A. A Natural Language Processing (NLP) Evaluation on COVID-19 Rumour Dataset Using Deep Learning Techniques. Computational Intelligence and Neuroscience 2022;2022 doi: 10.1155/2022/6561622.	CHINA**	DEEP LEARNING***	ANXIETY***,DEPRESSION***	NOT EXTRACTED	NOT EXTRACTED	COVID-19 RUMOUR DATASET***	SOCIAL MEDIA PLATFORMS***	SENTIMENT***,STANCE***,VERACITY**	YES***	PUBLIC***	NOT EXTRACTED	HTTPS://GITHUB.COM/MICKEYSCLUBHOUSE/COVID-19-RUMOR-DATASET***	Yes
Zandbiglari 2023	A Natural Language Processing Algorithm for Classifying Suicidal Behaviors in Alzheimer's Disease and Related Dementia Patients: Development and Validation Using Electronic Health Records Data.	Zandbiglari K, Hasanzadeh HR, Kotecha P, Sajdeya R, Goodin AJ, Jiao T, Adiba FI, Mardini MT, Bian J, Rouhizadeh M A Natural Language Processing Algorithm for Classifying Suicidal Behaviors in Alzheimer's Disease and Related Dementia Patients: Development and Validation Using Electronic Health Records Data.. medRxiv 2023; doi: 10.1101/2023.07.21.23292976.	USA/FLORIDA**	DEEP LEARNING**	SUICIDAL IDEATION**	AGE, GENDER*	NOT EXTRACTED	MIMIC-III AND MIMIC-IV***	CLINICAL NOTES***	ACTIVE SUICIDAL IDEATION**,MENTAL DISORDERS**,NON-SUICIDAL SNIPPETS***,OVERDOSE***,PASSIVE SUICIDAL IDEATION**	YES***	PUBLIC WITH RESTRICTIONS**	COMPLETION OF SPECIFIC TRAININGS AND OBTAINING A CERTIFICATE*	HTTPS://MIMIC.PHYSIONET.ORG/*	Yes
Verma 2020	A Neural Network Based Hybrid Model for Depression Detection in Twitter	Verma, B., Gupta, S., Goel, L. A Neural Network Based Hybrid Model for Depression Detection in Twitter. Commun. Comput. Info. Sci. 2020;1244 CCIS doi: 10.1007/978-981-15-6634-9_16.	INDIA***	CNN & LSTM***	DEPRESSION***	GENDER*	NOT EXTRACTED	TWITTER DATASET***	SOCIAL MEDIA PLATFORMS***	TEXT DATA FROM TWEETS*	NOT EXTRACTED	NOT EXTRACTED	NOT EXTRACTED	NOT EXTRACTED	NA
Feng 2022	A Novel Adaptive Affective Cognition Analysis Model for College Students Using a Deep Convolution Neural Network and Deep Features.	Feng H A Novel Adaptive Affective Cognition Analysis Model for College Students Using a Deep Convolution Neural Network and Deep Features.. Comput Intell Neurosci 2022;2022 doi: 10.1155/2022/2114114.	CHINA***	DEEP LEARNING***	ANXIETY***,DEPRESSION***	AGE, GENDER*	NOT EXTRACTED	MULTISOURCE DATASET***	OTHER (SMART CAMPUS BEHAVIORAL DATA)**	PSYCHOLOGICAL INDICATORS**	YES*	NOT EXTRACTED	NOT EXTRACTED	NOT EXTRACTED	NA
Yang 2022	A Novel Affective Analysis System Modeling Method Integrating Affective Cognitive Model and Bi-LSTM Neural Network.	Yang Z, Zhou L, Jing Z A Novel Affective Analysis System Modeling Method Integrating Affective Cognitive Model and Bi-LSTM Neural Network.. Comput Intell Neurosci 2022;2022 doi: 10.1155/2022/1856496.	CHINA***	BI-LSTM***	ANXIETY***,DEPRESSION***,INFERIORITY COMPLEX***,INTERPERSONAL SENSITIVITY***	GENDER**	NOT EXTRACTED	UNIVERSITY ONLINE PUBLIC OPINION DATASET*	SOCIAL MEDIA PLATFORMS***	NEGATIVE***,NEUTRAL)***	YES*	NOT EXTRACTED	NOT EXTRACTED	NOT EXTRACTED	NA
Mohan 2023	A Novel Machine Learning Classification Model to Analyze the COVID-19 Pandemic‚Äôs Impact on Academics: Sentiment Analysis Approach	Mohan, S., Singh, V.K., Singh, N., Ali, A., Singh, P. A Novel Machine Learning Classification Model to Analyze the COVID-19 Pandemic‚Äôs Impact on Academics: Sentiment Analysis Approach. Communications in Computer and Information Science 2023;1749 CCIS doi: 10.1007/978-3-031-25088-0_50.	INDIA***	OTHER (NA√èVE BAYES-SUPPORT VECTOR MACHINE)*	STUDENTS‚Äô MENTAL HEALTH AND ACADEMIC CHALLENGES DUE TO COVID-19 LOCKDOWN*	AGE**,GENDER**	NOT EXTRACTED	STUDENT FEEDBACK DATA**	OTHER (SURVEY RESPONSES)*	SENTIMENT (POSITIVE, NEGATIVE), FEEDBACK TOPICS*	YES***	PUBLIC***	NOT EXTRACTED	HTTPS://GITHUB.COM/SUMITMOHAN/COVID-19-PANDEMIC-IMPACT***	Yes
Tabaie 2022	A Novel Technique to Identify Intimate Partner Violence in a Hospital Setting	Tabaie, A., Zeidan, A.J., Evans, D.P., Smith, R.N., Kamaleswaran, R. A Novel Technique to Identify Intimate Partner Violence in a Hospital Setting. Western Journal of Emergency Medicine 2022;23(5) doi: 10.5811/westjem.2022.7.56726.	USA/GEORGIA***	NATURAL LANGUAGE PROCESSING**	INTIMATE PARTNER VIOLENCE**	AGE*	NOT EXTRACTED	ELECTRONIC HEALTH RECORDS (EHR)*	CLINICAL NOTES***	IPV-RELATED ENCOUNTERS***,SITUATIONAL TERMS**	NOT EXTRACTED	NOT EXTRACTED	NOT EXTRACTED	NOT EXTRACTED	NA
Zeberga 2022	A Novel Text Mining Approach for Mental Health Prediction Using Bi-LSTM and BERT Model	Zeberga, K., Attique, M., Shah, B., Ali, F., Jembre, Y.Z., Chung, T.-S. A Novel Text Mining Approach for Mental Health Prediction Using Bi-LSTM and BERT Model. Computational Intelligence and Neuroscience 2022;2022 doi: 10.1155/2022/7893775.	SOUTH KOREA**	BERT***	ANXIETY***,DEPRESSION***	NOT EXTRACTED	NOT EXTRACTED	DATA COLLECTION FRAMEWORK FROM REDDIT AND TWITTER*	SOCIAL MEDIA PLATFORMS***	TEXTUAL DATA RELATED TO DEPRESSION AND ANXIETY*	YES***	PUBLIC*	NOT EXTRACTED	HTTPS://DOI.ORG/10.1155/2022/7893775*	No
Ravi 2024	A Privacy-Preserving Unsupervised Speaker Disentanglement Method for Depression Detection from Speech.	Ravi V, Wang J, Flint J, Alwan A A Privacy-Preserving Unsupervised Speaker Disentanglement Method for Depression Detection from Speech.. CEUR Workshop Proc 2024;3649	USA/CALIFORNIA***	OTHER (UNSUPERVISED SPEAKER DISENTANGLEMENT)*	DEPRESSION***	GENDER***	NOT EXTRACTED	DAIC-WOZ***	CLINICAL NOTES**	AUDIO-VISUAL INTERVIEWS**	YES**	PUBLIC*	NOT EXTRACTED	HTTPS://GITHUB.COM/VIJAYSUMARAVI/USSD-DEPRESSION**	Yes
Adams 2021	A Pseudo-Value Approach to Analyze the Semantic Similarity of the Speech of Children With and Without Autism Spectrum Disorder.	Adams JR, Salem AC, MacFarlane H, Ingham R, Bedrick SD, Fombonne E, Dolata JK, Hill AP, van Santen J A Pseudo-Value Approach to Analyze the Semantic Similarity of the Speech of Children With and Without Autism Spectrum Disorder.. Front Psychol 2021;12 doi: 10.3389/fpsyg.2021.668344.	USA/OREGON***	WORD2VEC***	AUTISM SPECTRUM DISORDER**	AGE***,GENDER**	NOT EXTRACTED	ADOS (AUTISM DIAGNOSTIC OBSERVATION SCHEDULE)*	CLINICAL NOTES***	LEXICO-SEMANTIC SIMILARITY**	YES*	PUBLIC WITH RESTRICTIONS*	EMAILING THE AUTHOR*	NOT EXTRACTED	NA
Boggs 2020	A Quasi-Experimental Analysis of Lethal Means Assessment and Risk for Subsequent Suicide Attempts and Deaths	Boggs, J.M., Beck, A., Ritzwoller, D.P., Battaglia, C., Anderson, H.D., Lindrooth, R.C. A Quasi-Experimental Analysis of Lethal Means Assessment and Risk for Subsequent Suicide Attempts and Deaths. Journal of General Internal Medicine 2020;35(6) doi: 10.1007/s11606-020-05641-4.	USA/COLORADO***	NATURAL LANGUAGE PROCESSING***	SUICIDE IDEATION**	AGE***,ETHNICITY**,GENDER***,RACE**	NOT EXTRACTED	ELECTRONIC HEALTH RECORDS FROM KAISER PERMANENTE COLORADO*	CLINICAL NOTES***	LETHAL MEANS ASSESSMENT***	YES*	NOT EXTRACTED	NOT EXTRACTED	NOT EXTRACTED	NA
He 2023	A Question and Answering System for Mental Health of the Elderly Based on BiLSTM-CRF Model and Knowledge Graph	He, B., Lin, S., Huang, Z., Guo, C. A Question and Answering System for Mental Health of the Elderly Based on BiLSTM-CRF Model and Knowledge Graph. Lecture Notes in Computer Science (including subseries Lecture Notes in Artificial Intelligence and Lecture Notes in Bioinformatics) 2023;14305 LNCS doi: 10.1007/978-981-99-7108-4_5.	CHINA***	BERT***,BILSTM-CRF***	ANXIETY***,DEPRESSION***	AGE*	NOT EXTRACTED	MENTAL HEALTH Q&A DATASET FOR THE ELDERLY***	OTHER**	QUESTION-ANSWER PAIRS RELATED TO MENTAL HEALTH OF THE ELDERLY*	YES*	NOT EXTRACTED	NOT EXTRACTED	NOT EXTRACTED	NA
Obeid 2024	A Reproducible Model Based on Clinical Text for Predicting Suicidal Behavior.	Obeid JS, Tsalatsanis A, Chaphalkar C, Robinson S, Klein S, Cool S, Szwast E, Bunnell BE A Reproducible Model Based on Clinical Text for Predicting Suicidal Behavior.. Stud Health Technol Inform 2024;310 doi: 10.3233/SHTI231257.	USA/SC***	CNN***,RANDOM FOREST***	SUICIDAL BEHAVIOR***	NOT EXTRACTED	NOT EXTRACTED	EHR CLINICAL NOTES**	CLINICAL NOTES***	ICD CODES**	NOT EXTRACTED	NOT EXTRACTED	NOT EXTRACTED	NOT EXTRACTED	NA
ReseenaMol 2022	A STACKED ENSEMBLE TECHNIQUE WITH GLOVE EMBEDDING MODEL FOR DEPRESSION DETECTION FROM TWEETS	Reseena Mol, N.A., Veni, S. A STACKED ENSEMBLE TECHNIQUE WITH GLOVE EMBEDDING MODEL FOR DEPRESSION DETECTION FROM TWEETS. Indian J. Comp. Sci. Eng. 2022;13(2) doi: 10.21817/indjcse/2022/v13i2/221302088.	INDIA***	OTHER*	DEPRESSION***	NOT EXTRACTED	NOT EXTRACTED	KAGGLE DATASET***	SOCIAL MEDIA PLATFORMS***	DEPRESSIVE AND NON-DEPRESSIVE TWEETS***	YES***	PUBLIC***	NOT EXTRACTED	HTTPS://WWW.KAGGLE.COM/**	Yes
Fazeli 2023	A Self-supervised Framework for Improved Data-Driven Monitoring of Stress via Multi-Modal Passive Sensing	Fazeli, S., Levine, L., Beikzadeh, M., Mirzasoleiman, B., Zadeh, B., Peris, T., Sarrafzadeh, M. A Self-supervised Framework for Improved Data-Driven Monitoring of Stress via Multi-Modal Passive Sensing. Proc. - IEEE Int. Conf. Digit. Health, ICDH 2023; doi: 10.1109/ICDH60066.2023.00033.	USA/CALIFORNIA***	DEEP LEARNING***	ANXIETY***,STRESS***	AGE***,GENDER***	NOT EXTRACTED	REAL-WORLD DATA ON PERCEIVED STRESS**	OTHER*	ACTIVITY LEVELS**,PHYSIOLOGICAL SIGNALS***	NOT EXTRACTED	NOT EXTRACTED	NOT EXTRACTED	NOT EXTRACTED	NA
Sung 2023	A Study of BERT-Based Classification Performance of Text-Based Health Counseling Data	Sung, Y.W., Park, D.S., Kim, C.G. A Study of BERT-Based Classification Performance of Text-Based Health Counseling Data. CMES - Computer Modeling in Engineering and Sciences 2023;135(1) doi: 10.32604/cmes.2022.022465.	KOREA**	BERT***	MEDICAL SUBJECT CLASSIFICATION*	NOT EXTRACTED	NOT EXTRACTED	NAVER Q&A HEALTH COUNSELING DATA**	SOCIAL MEDIA PLATFORMS**	MEDICAL SUBJECTS ACCORDING TO SYMPTOMS*	NOT EXTRACTED	NOT EXTRACTED	NOT EXTRACTED	NOT EXTRACTED	NA
Pericherla 2021	A Study of Machine Learning Approaches to Detect Cyberbullying	Pericherla, S., Ilavarasan, E. A Study of Machine Learning Approaches to Detect Cyberbullying. Lect. Notes Networks Syst. 2021;134 doi: 10.1007/978-981-15-5397-4_38.	INDIA***	DECISION TREE**,KNN**,LOGISTIC REGRESSION**,NA√èVE BAYES**,RANDOM FOREST**,SVM**	CYBERBULLYING***	NOT EXTRACTED	NOT EXTRACTED	TWITTER, FACEBOOK, INSTAGRAM***	SOCIAL MEDIA PLATFORMS***	CYBERBULLYING DETECTION FEATURES*	NOT EXTRACTED	NOT EXTRACTED	NOT EXTRACTED	NOT EXTRACTED	NA
Han 2022	A Study on Exploring the Path of Psychology and Civics Teaching Reform in Universities Based on Artificial Intelligence	Han, L., Gong, J. A Study on Exploring the Path of Psychology and Civics Teaching Reform in Universities Based on Artificial Intelligence. Comput. Intell. Neurosci. 2022;2022 doi: 10.1155/2022/4841387.	CHINA***	BI-GRU***,GCN***	PSYCHOLOGICAL ISSUES**	NOT EXTRACTED	NOT EXTRACTED	CHINESE PSYCHOLOGY AND CIVICS TEACHER-STUDENT DIALOG DATASET**	OTHER*	PSYCHOLOGICAL STATE CATEGORIES, SENTIMENT LABELS*	NOT EXTRACTED	NOT EXTRACTED	NOT EXTRACTED	NOT EXTRACTED	NA
Jakate 2023	A Study on Sentiment Analysis of Twitter Data in Marathi Language for Measuring Depression	Jakate, M., Lavangare, S., Bhoir, N., Das, A., Kadam, D. A Study on Sentiment Analysis of Twitter Data in Marathi Language for Measuring Depression. Lecture Notes in Electrical Engineering 2023;959 doi: 10.1007/978-981-19-6581-4_22.	INDIA***	NAIVE BAYES***,SVM**	DEPRESSION***	NOT EXTRACTED	NOT EXTRACTED	L3CUBEMAHASENT***	SOCIAL MEDIA PLATFORMS***	NEGATIVE***,NEUTRAL)**	NOT EXTRACTED	NOT EXTRACTED	NOT EXTRACTED	NOT EXTRACTED	NA
Shin 2023	A System for Interviewing and Collecting Statements Based on Intent Classification and Named Entity Recognition Using Augmentation	Shin, J., Jo, E., Yoon, Y., Jung, J. A System for Interviewing and Collecting Statements Based on Intent Classification and Named Entity Recognition Using Augmentation. Applied Sciences (Switzerland) 2023;13(20) doi: 10.3390/app132011545.	REPUBLIC OF KOREA***	BERT***,KOBERT**	CHILD SEXUAL ABUSE***	AGE**,GENDER**	NOT EXTRACTED	RESTRICTED TRAINING DATASET OF LIMITED SIZE*	CLINICAL NOTES***	NOT EXTRACTED	NOT EXTRACTED	NOT EXTRACTED	NOT EXTRACTED	NOT EXTRACTED	NA
Ismail 2024	A Test Dataset of Offensive Malay Language by a Cyberbullying Detection Model on Instagram Using Support Vector Machine	Ismail, N., Losada, D.E., Ahmad, R. A Test Dataset of Offensive Malay Language by a Cyberbullying Detection Model on Instagram Using Support Vector Machine. Commun. Comput. Info. Sci. 2024;2001 CCIS doi: 10.1007/978-981-99-9589-9_14.	MALAYSIA***	SVM***	CYBERBULLYING***	NOT EXTRACTED	NOT EXTRACTED	A TEST DATASET OF OFFENSIVE MALAY LANGUAGE*	SOCIAL MEDIA PLATFORMS***	NON-BULLYING)**,REAL-WORLD COMMENTS**	YES**	NOT EXTRACTED	NOT EXTRACTED	NOT EXTRACTED	NA
Figueroa 2021	A Text Messaging Intervention for Coping With Social Distancing During COVID-19 (StayWell at Home): Protocol for a Randomized Controlled Trial.	Figueroa CA, Hernandez-Ramos R, Boone CE, G√≥mez-Pathak L, Yip V, Luo T, Sierra V, Xu J, Chakraborty B, Darrow S, Aguilera A A Text Messaging Intervention for Coping With Social Distancing During COVID-19 (StayWell at Home): Protocol for a Randomized Controlled Trial.. JMIR Res Protoc 2021;10(1) doi: 10.2196/23592.	USA/CALIFORNIA***	REINFORCEMENT LEARNING***	ANXIETY***,DEPRESSION***	AGE***,ETHNICITY**,GENDER***	NOT EXTRACTED	STAYWELL AT HOME***	OTHER***	MOOD RATINGS, DEPRESSION SCORES (PHQ-8), ANXIETY SCORES (GAD-7)*	YES*	PUBLIC*	NOT EXTRACTED	HTTPS://CLINICALTRIALS.GOV/CT2/SHOW/NCT04473599*	Yes
Lee 2023	A Text-Mining Analysis of Research Trends in Animal-Assisted Therapy	Lee, S.-J., Kim, G.-H., Moon, Y.-H., Lee, S.-S. A Text-Mining Analysis of Research Trends in Animal-Assisted Therapy. Animals 2023;13(19) doi: 10.3390/ani13193133.	REPUBLIC OF KOREA***	TEXT MINING**	ANXIETY**,DEMENTIA***,DEPRESSION***,POST-TRAUMATIC STRESS DISORDER**	NOT EXTRACTED	NOT EXTRACTED	PUBMED DATASET*	OTHER**	KEYWORDS RELATED TO ANIMAL-ASSISTED THERAPY**	NOT EXTRACTED	NOT EXTRACTED	NOT EXTRACTED	NOT EXTRACTED	NA
Vuyyuru 2023	A Transformer-CNN Hybrid Model for Cognitive Behavioral Therapy in Psychological Assessment and Intervention for Enhanced Diagnostic Accuracy and Treatment Efficiency	Vuyyuru, V.A., Krishna, G.V., Mary, S.S.C., Kayalvili, S., Alsubayhay, A.M.S. A Transformer-CNN Hybrid Model for Cognitive Behavioral Therapy in Psychological Assessment and Intervention for Enhanced Diagnostic Accuracy and Treatment Efficiency. International Journal of Advanced Computer Science and Applications 2023;14(7) doi: 10.14569/IJACSA.2023.0140766.	INDIA***	TRANSFORMER-CNN*	DEPRESSION***	AGE, GENDER*	NOT EXTRACTED	ENHANCED DIAGNOSTIC ACCURACY AND TREATMENT EFFICIENCY***	SOCIAL MEDIA PLATFORMS***	DIAGNOSTIC REPORTS**,PATIENT NARRATIVES**	NOT EXTRACTED	NOT EXTRACTED	NOT EXTRACTED	NOT EXTRACTED	NA
Sarkar 2022	A Two-Level Multi-Modal Analysis for Depression Detection From Online Social Media	Sarkar, D., Kumar, P., Samanta, P., Dutta, S., Chatterjee, M. A Two-Level Multi-Modal Analysis for Depression Detection From Online Social Media. Int. J. Soft. Innov. 2022;10(1) doi: 10.4018/IJSI.309114.	INDIA***	SVM***	DEPRESSION***	AGE**,GENDER**	NOT EXTRACTED	TWITTER AND REDDIT DATASET**	SOCIAL MEDIA PLATFORMS***	PERSONALITY TRAITS***,SENTIMENT SCORES**,TEMPORAL DATA**,TWEETS**	YES**	PUBLIC WITH RESTRICTIONS*	NOT EXTRACTED	NOT EXTRACTED	NA
Bassi 2022	A Virtual Coach (Motibot) for Supporting Healthy Coping Strategies Among Adults With Diabetes: Proof-of-Concept Study	Bassi, G., Giuliano, C., Perinelli, A., Forti, S., Gabrielli, S., Salcuni, S. A Virtual Coach (Motibot) for Supporting Healthy Coping Strategies Among Adults With Diabetes: Proof-of-Concept Study. JMIR Human Factors 2022;9(1) doi: 10.2196/32211.	ITALY***	NATURAL LANGUAGE UNDERSTANDING**	ANXIETY***,DEPRESSION***,DIABETES-RELATED EMOTIONAL DISTRESS***,PERCEIVED STRESS***	AGE***,GENDER***	NOT EXTRACTED	MOTIBOT***	OTHER (CHATBOT INTERACTION)*	ENTITIES**	NOT EXTRACTED	NOT EXTRACTED	NOT EXTRACTED	NOT EXTRACTED	NA
Morrow 2022	A case for developing domain-specific vocabularies for extracting suicide factors from healthcare notes	Morrow, D., Zamora-Resendiz, R., Beckham, J.C., Kimbrel, N.A., Oslin, D.W., Tamang, S., Crivelli, S. A case for developing domain-specific vocabularies for extracting suicide factors from healthcare notes. Journal of Psychiatric Research 2022;151 doi: 10.1016/j.jpsychires.2022.04.009.	USA/CALIFORNIA***	WORD2VEC***	SUICIDE***	AGE***,GENDER***	NOT EXTRACTED	VETERANS AFFAIRS CORPORATE DATA WAREHOUSE***	CLINICAL NOTES***	ACCESS TO LETHAL MEANS***,DETOXIFICATION***,FOOD INSECURITY)***,JOB INSTABILITY***,JUSTICE TROUBLES**,LIFE EVENTS (HOUSING INSTABILITY***,MILITARY SEXUAL TRAUMA***,SOCIAL CONNECTIONS***	YES**	NOT EXTRACTED	NOT EXTRACTED	NOT EXTRACTED	NA
Yokotani 2021	A change talk model for abstinence based on web-based anonymous gambler chat meeting data by using an automatic change talk classifier: Development study	Yokotani, K. A change talk model for abstinence based on web-based anonymous gambler chat meeting data by using an automatic change talk classifier: Development study. J. Med. Internet Res. 2021;23(6) doi: 10.2196/24088.	JAPAN***	SVM**	GAMBLING DISORDER***	AGE***,GENDER***	NOT EXTRACTED	WEB-BASED ANONYMOUS GAMBLER CHAT MEETING DATA***	ONLINE FORUM**	CHANGE TALKS**,GAMBLING SYMPTOMS**,SUSTAIN TALKS**	NOT EXTRACTED	NOT EXTRACTED	NOT EXTRACTED	NOT EXTRACTED	NA
Chung 2021	A chatbot for perinatal women‚áîs and partners‚áî obstetric and mental health care: development and usability evaluation study	Chung, K., Cho, H.Y., Park, J.Y. A chatbot for perinatal women‚áîs and partners‚áî obstetric and mental health care: development and usability evaluation study. JMIR Medical Informatics 2021;9(3) doi: 10.2196/18607.	REPUBLIC OF KOREA***	TEXT-MINING**	OBSTETRIC AND MENTAL HEALTH ISSUES*	AGE***,GENDER***	NOT EXTRACTED	PERINATAL AND POSTNATAL CARE KNOWLEDGE DATABASE**	ONLINE FORUM***	MEDICAL QUESTIONS, TIMESTAMPS, URL, TITLE, BODY CONTENT, USER ID, REPLIES*	NOT EXTRACTED	NOT EXTRACTED	NOT EXTRACTED	NOT EXTRACTED	NA
McCoy 2015	A clinical perspective on the relevance of research domain criteria in electronic health records.	McCoy TH, Castro VM, Rosenfield HR, Cagan A, Kohane IS, Perlis RH A clinical perspective on the relevance of research domain criteria in electronic health records.. Am J Psychiatry 2015;172(4) doi: 10.1176/appi.ajp.2014.14091177.	USA/MASSACHUSETTS***	NATURAL LANGUAGE PROCESSING***	MAJOR DEPRESSIVE DISORDER**,SCHIZOAFFECTIVE DISORDER***,SCHIZOPHRENIA***	AGE***,GENDER***,INSURANCE STATUS**,RACE***	NOT EXTRACTED	EHR NOTES FROM A LARGE BOSTON-BASED HOSPITAL*	CLINICAL NOTES***	LENGTH OF HOSPITAL STAY**,SOCIAL**,TIME TO ALL-CAUSE HOSPITAL READMISSION**	YES*	NOT EXTRACTED	NOT EXTRACTED	NOT EXTRACTED	NA
Kancharapu 2023	A comparative study on word embedding techniques for suicide prediction on COVID-19 tweets using deep learning models	Kancharapu, R., A Ayyagari, S.N. A comparative study on word embedding techniques for suicide prediction on COVID-19 tweets using deep learning models. Int. J. Inf. Technol. 2023;15(6) doi: 10.1007/s41870-023-01338-z.	INDIA***	FASTTEXT**,GLOVE**,WORD2VEC***	SUICIDE***	NOT EXTRACTED	NOT EXTRACTED	COVID-19 TWEETS DATASET***	SOCIAL MEDIA PLATFORMS***	SUICIDE PROPENSITY SCORES, SENTIMENT LABELS (POSITIVE, NEGATIVE, NEUTRAL)*	YES**	PUBLIC**	NOT EXTRACTED	HTTPS://WWW.KAGGLE.COM/DATASETS/ABHISHEK252/COVID19-TWEETS-DATASET***	Yes
Asaeikheybari 2021	A context-adaptive smoking cessation system using videos	Asaeikheybari, G., Hooper, M.W., Huang, M.-C. A context-adaptive smoking cessation system using videos. Smart Health 2021;19 doi: 10.1016/j.smhl.2020.100148.	USA/OHIO***	NATURAL LANGUAGE PROCESSING**	NICOTINE DEPENDENCE***,SMOKING CESSATION**	AGE**,GENDER**	URBAN/RURAL, TRANSPORTATION AVAILABILITY*	750 MESSAGES FROM SMOKING CESSATION FORUMS**	ONLINE FORUM**	CRAVINGS***,LOW CESSATION SELF EFFICACY**,MEDICATIONS**,RELAPSE***,TRIGGERS**	NOT EXTRACTED	NOT EXTRACTED	NOT EXTRACTED	NOT EXTRACTED	NA
Shahabi 2023	A convolutional recurrent neural network with attention for response prediction to repetitive transcranial magnetic stimulation in major depressive disorder.	Shahabi MS, Shalbaf A, Rostami R, Kazemi R A convolutional recurrent neural network with attention for response prediction to repetitive transcranial magnetic stimulation in major depressive disorder.. Sci Rep 2023;13(1) doi: 10.1038/s41598-023-35545-2.	IRAN***	DEEP LEARNING***	MAJOR DEPRESSIVE DISORDER***	AGE***,GENDER***	NOT EXTRACTED	TDBRAIN DATASET***	CLINICAL NOTES***	BDI-II SCORES**,EEG SIGNALS**,TREATMENT RESPONSE**	YES*	NOT EXTRACTED	NOT EXTRACTED	NOT EXTRACTED	NA
Zengul 2021	A critical analysis of COVID-19 research literature: Text mining approach.	Zengul FD, Zengul AG, Mugavero MJ, Oner N, Ozaydin B, Delen D, Willig JH, Kennedy KC, Cimino J A critical analysis of COVID-19 research literature: Text mining approach.. Intell Based Med 2021;5 doi: 10.1016/j.ibmed.2021.100036.	USA/ALABAMA***	TEXT MINING***	MENTAL/BEHAVIORAL HEALTH***	NOT EXTRACTED	NOT EXTRACTED	NIH COVID-19 PORTFOLIO***	OTHER*	ABSTRACTS AND TITLES, MAJOR TOPICS, TERM LISTS*	YES***	PUBLIC***	NOT EXTRACTED	HTTPS://ICITE.OD.NIH.GOV/COVID19/SEARCH/***	No
Wawer 2024	A cross-dataset study on automatic detection of autism spectrum disorder from text data.	Wawer A, Chojnicka I, Sarzy≈Ñska-Wawer J, Krawczyk M A cross-dataset study on automatic detection of autism spectrum disorder from text data.. Acta Psychiatr Scand 2024; doi: 10.1111/acps.13737.	POLAND***	ADA + SVM**,HERBERT**	AUTISM SPECTRUM DISORDER**	AGE***,GENDER***	NOT EXTRACTED	TLC AND ADOS-2**	CLINICAL NOTES***	TRANSCRIBED STATEMENTS, DEMOGRAPHIC INFORMATION*	YES*	NOT EXTRACTED	NOT EXTRACTED	NOT EXTRACTED	NA
Bhuvaneswari 2023	A deep learning approach for the depression detection of social media data with hybrid feature selection and attention mechanism	Bhuvaneswari, M., Prabha, V.L. A deep learning approach for the depression detection of social media data with hybrid feature selection and attention mechanism. Expert Syst 2023;40(9) doi: 10.1111/exsy.13371.	INDIA***	DEEP LEARNING***	DEPRESSION***	NOT EXTRACTED	NOT EXTRACTED	SENTIMENT_TWEETS3.CSV, DREADDIT**	SOCIAL MEDIA PLATFORMS***	STRESS LABEL***,SUBREDDIT TYPE***,TEXT**,TWEET LABEL***,TWEETS***,USER-ID**	YES***	PUBLIC***	NOT EXTRACTED	HTTPS://GITHUB.COM/VIRITAROMERO/DETECTING-DEPRESSION-IN-TWEETS/BLOB/MASTER/SENTIMENT_TWEETS3.CSV; HTTPS://ACLANTHOLOGY.ORG/D19-6213/**	No
Sirasapalli 2023	A deep learning approach to text-based personality prediction using multiple data sources mapping	Sirasapalli, J.J., Malla, R.M. A deep learning approach to text-based personality prediction using multiple data sources mapping. Neural Computing and Applications 2023;35(28) doi: 10.1007/s00521-023-08846-w.	ANDHRA PRADESH***,INDIA***	BERT***,DEEP LEARNING***	PERSONALITY TRAITS DETECTION**	NOT EXTRACTED	NOT EXTRACTED	MBTI DATASET, ESSAYS DATASET, MYPERSONALITY DATASET**	SOCIAL MEDIA PLATFORMS***	PERSONALITY TRAITS (BIG FIVE CHARACTERISTICS)*	YES***	PUBLIC WITH RESTRICTIONS***	NOT EXTRACTED	HTTPS://WWW.KAGGLE.COM/DATASNAEK/MBTI-TYPE***	Yes
Ahmad 2020	A deep learning architecture for psychometric natural language processing	Ahmad, F., Abbasi, A., Li, J., Dobolyi, D.G., Netemeyer, R.G., Clifford, G.D., Chen, H. A deep learning architecture for psychometric natural language processing. ACM Transactions on Information Systems 2020;38(1) doi: 10.1145/3365211.	USA/VIRGINIA**	DEEP LEARNING***	ANXIETY VISITING DOCTORS**,HEALTH LITERACY**,HEALTH NUMERACY**,TRUST IN DOCTORS**	AGE***,EDUCATION**,GENDER***,INCOME**,RACE***	NOT EXTRACTED	AMAZON MECHANICAL TURK (AMT), QUALTRICS, HEALTHFORUM*	ONLINE FORUM*	LITERACY**,TRUST**	YES*	NOT GIVEN*	EMAILING THE AUTHOR*	NOT EXTRACTED	NA
Zhen 2022	A deep learning based method for intelligent detection of seafarers' mental health condition.	Zhen Z, Wang R, Zhu W A deep learning based method for intelligent detection of seafarers' mental health condition.. Sci Rep 2022;12(1) doi: 10.1038/s41598-022-11207-7.	CHINA***	DEEP LEARNING***	ANXIETY**,DEPRESSION**,POST-TRAUMATIC STRESS DISORDER**,STRESS**	AGE***,GENDER***	NOT EXTRACTED	SEAFARERS‚Äô MENTAL HEALTH TEST SCALE (SMHT)**	OTHER**	SEMANTIC SUMMARY EXTRACTION, SPEECH EMOTION EXTRACTION*	NOT EXTRACTED	NOT EXTRACTED	NOT EXTRACTED	NOT EXTRACTED	NA
Liu 2022	A deep learning-based prediction model of college students' psychological problem categories for post-epidemic era-Taking college students in Jiangsu Province, China as an example.	Liu Y, Shen Y, Cai Z A deep learning-based prediction model of college students' psychological problem categories for post-epidemic era-Taking college students in Jiangsu Province, China as an example.. Front Psychol 2022;13 doi: 10.3389/fpsyg.2022.975493.	CHINA***	DEEP LEARNING***	PSYCHOLOGICAL PROBLEMS***	AGE**,GENDER**	NOT EXTRACTED	COMMUNITY QUESTIONS SECTION OF THE ‚ÄúSUXIN‚Äù APP*	SOCIAL MEDIA PLATFORMS***	EMOTIONAL STRESS**,PSYCHOLOGICAL PROBLEM CATEGORIES**	NOT EXTRACTED	NOT EXTRACTED	NOT EXTRACTED	NOT EXTRACTED	NA
Xia 2024	A depression detection model based on multimodal graph neural network	Xia, Y., Liu, L., Dong, T., Chen, J., Cheng, Y., Tang, L. A depression detection model based on multimodal graph neural network. Multimedia Tools Appl 2024;83(23) doi: 10.1007/s11042-023-18079-7.	CHINA***	GNN***	DEPRESSION***	NOT EXTRACTED	NOT EXTRACTED	DISTRESS ANALYSIS INTERVIEW CORPUS - WIZARD OF OZ**	CLINICAL NOTES**	PHQ-8 SCORES**	YES***	PUBLIC***	NOT EXTRACTED	HTTP://DCAPSWOZ.ICT.USC.EDU***	No
ElTayeby 2019	A feasibility study on identifying drinking-related contents in Facebook through mining heterogeneous data.	ElTayeby O, Eaglin T, Abdullah M, Burlinson D, Dou W, Yao L A feasibility study on identifying drinking-related contents in Facebook through mining heterogeneous data.. Health Informatics J 2019;25(4) doi: 10.1177/1460458218798084.	USA/NORTH CAROLINA***	LLDA***,SVM***	BINGE DRINKING***	NOT EXTRACTED	NOT EXTRACTED	I‚ÄôM SHMACKED DATASET**	SOCIAL MEDIA PLATFORMS***	DRINKING-RELATED CONTENT**,LABEL***,LINK**,MESSAGE**,POST TYPE**,TIMESTAMP**,USER ID**	NOT EXTRACTED	NOT EXTRACTED	NOT EXTRACTED	NOT EXTRACTED	NA
Cohen 2020	A feasibility study using a machine learning suicide risk prediction model based on open-ended interview language in adolescent therapy sessions	Cohen, J., Wright-Berryman, J., Rohlfs, L., Wright, D., Campbell, M., Gingrich, D., Santel, D., Pestian, J. A feasibility study using a machine learning suicide risk prediction model based on open-ended interview language in adolescent therapy sessions. International Journal of Environmental Research and Public Health 2020;17(21) doi: 10.3390/ijerph17218187.	USA/OHIO***	EXTREME GRADIENT BOOSTING***,LOGISTIC REGRESSION***,SVM**	SELF-HARM***,SUICIDAL IDEATION***	AGE***,GENDER***,RACE***	NOT EXTRACTED	MHSAFE**	THERAPY SESSION NOTES***	DEPRESSION AND SUICIDALITY STANDARDIZED SCALE SCORES**,LANGUAGE SAMPLES***,THERAPIST IMPRESSION OF THE CLIENT‚ÄôS MENTAL STATE**	NOT EXTRACTED	NOT EXTRACTED	NOT EXTRACTED	NOT EXTRACTED	NA
Mallol-Ragolta 2019	A hierarchical attention network-based approach for depression detection from transcribed clinical interviews	Mallol-Ragolta, A., Zhao, Z., Stappen, L., Cummins, N., Schuller, B. A hierarchical attention network-based approach for depression detection from transcribed clinical interviews. Proc. Annu. Conf. Int. Speech. Commun. Assoc., INTERSPEECH 2019;2019-September doi: 10.21437/Interspeech.2019-2036.	GERMANY***	HIERARCHICAL ATTENTION NETWORKS**	MAJOR DEPRESSION DISORDER*	AGE, GENDER*	NOT EXTRACTED	DISTRESS ANALYSIS INTERVIEW CORPUS - WIZARD OF OZ (DAIC-WOZ)***	CLINICAL NOTES***	DEPRESSION SEVERITY (PHQ-8 SCORE)**	YES*	NOT EXTRACTED	NOT EXTRACTED	HTTPS://DX.DOI.ORG/10.21437/INTERSPEECH.2019-2036*	Yes
Qiu 2024	A hybrid CNN-SVM model for enhanced autism diagnosis	Qiu, L., Zhai, J. A hybrid CNN-SVM model for enhanced autism diagnosis. PLoS ONE 2024;19(5 May) doi: 10.1371/journal.pone.0302236.	CHINA***	CNN-SVM***	AUTISM SPECTRUM DISORDER***	AGE***,GENDER***	NOT EXTRACTED	AUTISM BRAIN IMAGING DATA EXCHANGE (ABIDE)***	CLINICAL NOTES***	DYNAMIC FC**,SRS SCORES**,STATIC FC**	YES***	PUBLIC***	NOT EXTRACTED	HTTP://FCON_1000.PROJECTS.NITRC.ORG/INDI/ABIDE/***	No
Sohn 2012	A hybrid approach to sentiment sentence classification in suicide notes.	Sohn S, Torii M, Li D, Wagholikar K, Wu S, Liu H A hybrid approach to sentiment sentence classification in suicide notes.. Biomed Inform Insights 2012;5(Suppl. 1) doi: 10.4137/BII.S8961.	USA/MN***	MACHINE LEARNING***	SUICIDAL EMOTIONS***	NOT EXTRACTED	NOT EXTRACTED	I2B2/VA/CINCINNATI 2011 NATURAL LANGUAGE PROCESSING CHALLENGE***	SUICIDE NOTES**	EMOTIONAL SENTENCES AND THEIR CORRESPONDING EMOTIONS*	YES***	PUBLIC WITH RESTRICTIONS**	NOT EXTRACTED	HTTP://WWW.LA-PRESS.COM*	Yes
Liu 2024	A hybrid depression detection model and correlation analysis for social media based on attention mechanism	Liu, J., Chen, W., Wang, L., Ding, F. A hybrid depression detection model and correlation analysis for social media based on attention mechanism. Intl. J. Mach. Learn. Cybern. 2024;15(7) doi: 10.1007/s13042-023-02053-8.	CHINA***	ATTENTION MECHANISM**	DEPRESSION***	ALL TWEET COUNT***,GENDER***,NUMBER OF FOLLOWERS***,NUMBER OF FOLLOWINGS***,ORIGINAL TWEET COUNT***,REPOST TWEET COUNT***	NOT EXTRACTED	WEIBO USER DEPRESSION DETECTION DATASET (WU3D)***	SOCIAL MEDIA PLATFORMS***	USER FEATURES**	YES***	PUBLIC***	NOT EXTRACTED	HTTPS://GITHUB.COM/AIDENWANG9867/WEIBO-USER-DEPRESSION-DETECTION-DATASET***	Yes
Yang 2012	A hybrid model for automatic emotion recognition in suicide notes.	Yang H, Willis A, de Roeck A, Nuseibeh B A hybrid model for automatic emotion recognition in suicide notes.. Biomed Inform Insights 2012;5(Suppl. 1) doi: 10.4137/BII.S8948.	UNITED KINGDOM***	CRF***,MAXIMUM ENTROPY***,NAIVE BAYES***,SVM**	SUICIDAL IDEATION AND EMOTIONS*	NOT EXTRACTED	NOT EXTRACTED	2011 I2B2/VA/CINCINNATI MEDICAL NATURAL LANGUAGE PROCESSING CHALLENGE DATASET*	CLINICAL NOTES***	EMOTION INSTANCES***	YES**	PUBLIC WITH RESTRICTIONS*	NOT EXTRACTED	NOT EXTRACTED	NA
Nikfarjam 2012	A hybrid system for emotion extraction from suicide notes.	Nikfarjam A, Emadzadeh E, Gonzalez G A hybrid system for emotion extraction from suicide notes.. Biomed Inform Insights 2012;5(Suppl. 1) doi: 10.4137/BII.S8981.	USA/ARIZONA***	SVM***	SUICIDE***	NOT EXTRACTED	NOT EXTRACTED	I2B2/VA/CINCINNATI SHARED TASK 2011***	CLINICAL NOTES***	EMOTIONAL CATEGORIES (E.G., HOPELESSNESS, GUILT, SORROW, BLAME, ETC.)*	YES*	NOT EXTRACTED	NOT EXTRACTED	NOT EXTRACTED	NA
Aldana-Bobadilla 2021	A language model for misogyny detection in latin American Spanish driven by multisource feature extraction and transformers	Aldana-Bobadilla, E., Molina-Villegas, A., Montelongo-Padilla, Y., Lopez-Arevalo, I., Sordia, O.S. A language model for misogyny detection in latin American Spanish driven by multisource feature extraction and transformers. Applied Sciences (Switzerland) 2021;11(21) doi: 10.3390/app112110467.	MEXICO***	BERT***	MISOGYNY***	NOT EXTRACTED	NOT EXTRACTED	MISOCORPUS-2020***	OTHER (TEXT CORPUS)*	ANNOTATED SENTENCES**,MISOGYNISTIC CONTENT**	YES***	PUBLIC***	NOT EXTRACTED	HTTP://SHORTURL.AT/LPTZT***	Yes
Metzler 2024	A machine learning approach to detect potentially harmful and protective suiciderelated content in broadcast media	Metzler, H., Baginski, H., Garcia, D., Niederkrotenthaler, T. A machine learning approach to detect potentially harmful and protective suiciderelated content in broadcast media. PLoS ONE 2024;19(5 May) doi: 10.1371/journal.pone.0300917.	USA/OREGON**	BERT***,TF-IDF WITH SVM**	CELEBRITY SUICIDE**,SUICIDAL IDEATION***,SUICIDE DEATH**	NOT EXTRACTED	NOT EXTRACTED	MELTWATER MEDIA TRANSCRIPTS*	CLINICAL NOTES***	CONTENT CHARACTERISTICS RELATED TO SUICIDE REPORTING**	NO*	NOT EXTRACTED	NOT EXTRACTED	HTTPS://GITHUB.COM/HUBERTBAGINSKI/TRANSCRIPTSSUICIDEML**	Yes
Broadbent 2023	A machine learning approach to identifying suicide risk among text-based crisis counseling encounters	Broadbent, M., Medina Grespan, M., Axford, K., Zhang, X., Srikumar, V., Kious, B., Imel, Z. A machine learning approach to identifying suicide risk among text-based crisis counseling encounters. Frontiers in Psychiatry 2023;14 doi: 10.3389/fpsyt.2023.1110527.	USA/UTAH***	DEEP LEARNING**	SUICIDE RISK***	NOT EXTRACTED	NOT EXTRACTED	SAFEUT***	CLINICAL NOTES*	EMERGENCY REFERRAL)**	NOT EXTRACTED	NOT EXTRACTED	NOT EXTRACTED	NOT EXTRACTED	NA
Bull 2023	A method for rapid machine learning development for data mining with doctor-in-the-loop.	Bull NJ, Honan B, Spratt NJ, Quilty S A method for rapid machine learning development for data mining with doctor-in-the-loop.. PLoS One 2023;18(5) doi: 10.1371/journal.pone.0284965.	AUSTRALIA***	DEEP LEARNING***	PSYCHIATRIC CONDITIONS***,STROKE***	AGE***,INDIGENOUS STATUS***,SEX***	NOT EXTRACTED	NORTHERN TERRITORY BIRTHS DEATHS AND MARRIAGES, AEROMEDICAL RETRIEVAL DATA**	CLINICAL NOTES***	REASON FOR RETRIEVAL**	YES*	PUBLIC WITH RESTRICTIONS*	TRAINING*	NOT EXTRACTED	NA
Cohen 2023	A multimodal dialog approach to mental state characterization in clinically depressed, anxious, and suicidal populations.	Cohen J, Richter V, Neumann M, Black D, Haq A, Wright-Berryman J, Ramanarayanan V A multimodal dialog approach to mental state characterization in clinically depressed, anxious, and suicidal populations.. Front Psychol 2023;14 doi: 10.3389/fpsyg.2023.1135469.	USA/OHIO***	OTHER (MULTIMODAL DIALOG SYSTEMS)*	ANXIETY***,DEPRESSION***,SUICIDE RISK**	AGE***,GENDER***,RACE***	NOT EXTRACTED	MHSAFE INTERVIEW*	OTHER (TEXT TRANSCRIPTS FROM INTERVIEWS)*	FACIAL FEATURES**,SPEECH FEATURES**,TEXT FEATURES**	NOT EXTRACTED	NOT EXTRACTED	NOT EXTRACTED	NOT EXTRACTED	NA
Cliffe 2023	A multisite comparison using electronic health records and natural language processing to identify the association between suicidality and hospital readmission amongst patients with eating disorders	Cliffe, C., Cusick, M., Vellupillai, S., Shear, M., Downs, J., Epstein, S., Pathak, J., Dutta, R. A multisite comparison using electronic health records and natural language processing to identify the association between suicidality and hospital readmission amongst patients with eating disorders. International Journal of Eating Disorders 2023;56(8) doi: 10.1002/eat.23980.	UK***,USA/NEW YORK***	NATURAL LANGUAGE PROCESSING**	EATING DISORDERS***,SUICIDALITY***	AGE***,ETHNICITY***,RACE***,SEX***	SOCIOECONOMIC STATUS*	CLINICAL RECORD INTERACTIVE SEARCH (CRIS) AND WEILL CORNELL MEDICINE EHRS*	CLINICAL NOTES***	COMORBID DIAGNOSES**,SUICIDALITY PROFILE***	YES**	PUBLIC WITH RESTRICTIONS**	SIGNING USE AGREEMENT**	HTTPS://GITHUB.COM/WCMC-RESEARCH-INFORMATICS/SI_IDEATION**	Yes
Mistica 2024	A natural language model to automate scoring of autobiographical memories	Mistica, M., Haylock, P., Michalewicz, A., Raad, S., Fitzgerald, E., Hitchcock, C. A natural language model to automate scoring of autobiographical memories. Behavior Research Methods 2024; doi: 10.3758/s13428-024-02385-5.	AUSTRALIA**	BERT***	MEMORY BIAS***	AGE***,GENDER***	NOT EXTRACTED	DATASET A, DATASET B, DATASET C, DATASET D**	CLINICAL NOTES***	CATEGORIC**,EXTENDED**,OMISSION)**,SEMANTIC ASSOCIATE**	YES***	PUBLIC**	NOT EXTRACTED	HTTPS://OSF.IO/RYSHB/?VIEW_ONLY=1DC1501F2D1A46848**	Yes
Annapragada 2021	A natural language processing and deep learning approach to identify child abuse from pediatric electronic medical records	Annapragada, A.V., Donaruma, M.M., Starosolski, Z.A. A natural language processing and deep learning approach to identify child abuse from pediatric electronic medical records. PLoS ONE 2021;16(2 Febuary) doi: 10.1371/journal.pone.0247404.	USA/TEXAS***	DEEP LEARNING***	CHILD ABUSE***	AGE**	NOT EXTRACTED	PEDIATRIC ELECTRONIC MEDICAL RECORDS***	CLINICAL NOTES***	FREE-TEXT NOTES, CLINICAL IMPRESSIONS, MEDICAL HISTORY, DIAGNOSTIC SUMMARIES*	NOT EXTRACTED	NOT EXTRACTED	NOT EXTRACTED	NOT EXTRACTED	NA
Viani 2021	A natural language processing approach for identifying temporal disease onset information from mental healthcare text	Viani, N., Botelle, R., Kerwin, J., Yin, L., Patel, R., Stewart, R., Velupillai, S. A natural language processing approach for identifying temporal disease onset information from mental healthcare text. Scientific Reports 2021;11(1) doi: 10.1038/s41598-020-80457-0.	UK***	DEEP LEARNING**	PSYCHOSIS***	AGE**	NOT EXTRACTED	CLINICAL RECORD INTERACTIVE SEARCH (CRIS)*	CLINICAL NOTES***	DATE OF PSYCHOSIS ONSET*	YES***	PUBLIC WITH RESTRICTIONS**	SIGNING USE AGREEMENT*	HTTPS://GITHU‚ÄãB.COM/MEDES‚ÄãTO/ONSET‚Äã_PIPEL‚ÄãINE*	No
Uzuner 2017	A natural language processing challenge for clinical records: Research Domains Criteria (RDoC) for psychiatry	Uzuner, √ñ., Stubbs, A., Filannino, M. A natural language processing challenge for clinical records: Research Domains Criteria (RDoC) for psychiatry. Journal of Biomedical Informatics 2017;75 doi: 10.1016/j.jbi.2017.10.005.	USA/VIRGINIA**	OTHER (NLP CHALLENGE)*	DEPENDENCE***,GAMBLING***,MANIA***,OBSESSIVE-COMPULSIVE DISORDERS***,POSITIVE VALENCE DISORDERS***,SUBSTANCE ABUSE***	NOT EXTRACTED	NOT EXTRACTED	RDOC DATA***	CLINICAL NOTES***	SYMPTOM SEVERITY**	YES**	PUBLIC WITH RESTRICTIONS**	NOT EXTRACTED	NOT EXTRACTED	NA
Uzuner√ñ 2017	A natural language processing challenge for clinical records: Research Domains Criteria (RDoC) for psychiatry.	Uzuner √ñ, Stubbs A, Filannino M A natural language processing challenge for clinical records: Research Domains Criteria (RDoC) for psychiatry.. J Biomed Inform 2017;75S doi: 10.1016/j.jbi.2017.10.005.	USA/VIRGINIA**	DEEP LEARNING**	DEPENDENCE**,GAMBLING**,MANIA**,OBSESSIVE-COMPULSIVE DISORDERS**,SUBSTANCE ABUSE**	NOT EXTRACTED	NOT EXTRACTED	RDOC DATA***	CLINICAL NOTES***	PROTECTED HEALTH INFORMATION (PHI)**,SYMPTOM SEVERITY**	YES*	PUBLIC WITH RESTRICTIONS*	NOT EXTRACTED	NOT EXTRACTED	NA
Spasiƒá 2012	A na√Øve bayes approach to classifying topics in suicide notes.	Spasiƒá I, Burnap P, Greenwood M, Arribas-Ayllon M A na√Øve bayes approach to classifying topics in suicide notes.. Biomed Inform Insights 2012;5(Suppl. 1) doi: 10.4137/BII.S8945.	UK***	NA√èVE BAYES***	SUICIDE**	NOT EXTRACTED	NOT EXTRACTED	600 ANNOTATED SUICIDE NOTES*	CLINICAL NOTES***	ANNOTATIONS RELATED TO 15 TOPICS INCLUDING EMOTIONS*	YES*	NOT EXTRACTED	NOT EXTRACTED	NOT EXTRACTED	NA
Orhan 2020	A new digital mental health system infrastructure for diagnosis of psychiatric disorders and patient follow-up by text analysis in turkish	Orhan, Z., Mercan, M., G√∂kg√∂l, M.K. A new digital mental health system infrastructure for diagnosis of psychiatric disorders and patient follow-up by text analysis in turkish. IFMBE Proc. 2020;73 doi: 10.1007/978-3-030-17971-7_59.	TURKEY***	BAYESIAN LOGISTIC REGRESSION***,NA√èVE BAYES***,SUPPORT VECTOR CLASSIFIER***	DEPRESSION***,MANIA***	AGE***,GENDER***	NOT EXTRACTED	TURKISH TEXT ANALYSIS DATASET**	CLINICAL NOTES***	CATEGORIES**,DISTINCT WORDS**,EXISTENCE**,FREQUENCY***	NOT EXTRACTED	NOT EXTRACTED	NOT EXTRACTED	NOT EXTRACTED	NA
Biswas 2023	A new ontology-based multimodal classification system for social media images of personality traits	Biswas, K., Shivakumara, P., Pal, U., Lu, T. A new ontology-based multimodal classification system for social media images of personality traits. Signal Image Video Process. 2023;17(2) doi: 10.1007/s11760-022-02259-3.	INDIA***	DEEP LEARNING***	PERSONALITY TRAITS***	NOT EXTRACTED	NOT EXTRACTED	BIG FIVE FACTORS DATASET*	SOCIAL MEDIA PLATFORMS***	BANNER IMAGES**,DESCRIPTIONS**,IMAGES**,PROFILE PICTURES**,TEXT IN IMAGES***	NOT EXTRACTED	NOT EXTRACTED	NOT EXTRACTED	NOT EXTRACTED	NA
Yadav 2023	A novel automated depression detection technique using text transcript	Yadav, U., Sharma, A.K. A novel automated depression detection technique using text transcript. Int J Imaging Syst Technol 2023;33(1) doi: 10.1002/ima.22793.	INDIA***	BGRU***	DEPRESSION***	NOT EXTRACTED	NOT EXTRACTED	DISTRESS ANALYSIS INTERVIEW CORPUS-WIZARD-OF-OZ (DAIC-WOZ)**	CLINICAL NOTES***	PHQ-8 SCORES**,TEXT TRANSCRIPTS**	NOT EXTRACTED	NOT EXTRACTED	NOT EXTRACTED	NOT EXTRACTED	NA
Chen 2022	A novel semiautomatic Chinese keywords instrument screening delirium based on electronic medical records	Chen, L., Li, N., Zheng, Y., Gao, L., Ge, N., Xie, D., Yue, J. A novel semiautomatic Chinese keywords instrument screening delirium based on electronic medical records. BMC Geriatrics 2022;22(1) doi: 10.1186/s12877-022-03474-w.	CHINA***	NLP**	DELIRIUM***	AGE***,ETHNICITY***,GENDER***	NOT EXTRACTED	CHINESE-CHART-BASED KEYWORD SCALE***	CLINICAL NOTES***	KEYWORDS RELATED TO DELIRIUM SYMPTOMS**	NOT EXTRACTED	NOT EXTRACTED	NOT EXTRACTED	NOT EXTRACTED	NA
Kaser 2024	A novel speech analysis algorithm to detect cognitive impairment in a Spanish population.	Kaser AN, Lacritz LH, Winiarski HR, Gabirondo P, Schaffert J, Coca AJ, Jim√©nez-Raboso J, Rojo T, Zaldua C, Honorato I, Gallego D, Nieves ER, Rosenstein LD, Cullum CM A novel speech analysis algorithm to detect cognitive impairment in a Spanish population.. Front Neurol 2024;15 doi: 10.3389/fneur.2024.1342907.	SPAIN***	DEEP LEARNING**	COGNITIVE IMPAIRMENT***,DEMENTIA**,MILD COGNITIVE IMPAIRMENT**	AGE***,SEX***	NOT EXTRACTED	ACCEXIBLE*	CLINICAL NOTES***	AUDIO CHARACTERISTICS**,NEUROPSYCHOLOGICAL VARIABLES***	NOT EXTRACTED	NOT EXTRACTED	NOT EXTRACTED	NOT EXTRACTED	NA
Dey 2021	A pipeline to understand emerging illness via social media data analysis: Case study on breast implant illness	Dey, V., Krasniak, P., Nguyen, M., Lee, C., Ning, X. A pipeline to understand emerging illness via social media data analysis: Case study on breast implant illness. JMIR Medical Informatics 2021;9(11) doi: 10.2196/29768.	USA/OHIO**	LDA***	BREAST IMPLANT ILLNESS**,MENTAL HEALTH ISSUES***	NOT EXTRACTED	NOT EXTRACTED	BIIWEB, HEALINGBII, IG-BII***	SOCIAL MEDIA PLATFORMS***	DISEASES***,DISORDERS***,MEDICAL PROCEDURES***,SIGNS**,SYMPTOMS***	NOT EXTRACTED	NOT EXTRACTED	NOT EXTRACTED	NOT EXTRACTED	NA
Ruocco 2024	A platform for connecting social media data to domain-specific topics using large language models: an application to student mental health	Ruocco, L., Zhuang, Y., Ng, R., Munthali, R.J., Hudec, K.L., Wang, A.Y., Vereschagin, M., Vigo, D.V., Psych, L. A platform for connecting social media data to domain-specific topics using large language models: an application to student mental health. JAMIA Open 2024;7(1) doi: 10.1093/jamiaopen/ooae001.	CANADA***	BERTOPIC**	DEPRESSION***	NOT EXTRACTED	NOT EXTRACTED	REDDIT DATA FROM CANADIAN UNIVERSITIES*	SOCIAL MEDIA PLATFORMS***	SENTENCES RELATED TO DEPRESSION, THEMES OF ANXIETY AND CONCERN ABOUT PERSONAL HEALTH*	YES***	PUBLIC***	NOT EXTRACTED	WWW.REDDIT.COM/R/[UNIVERSITY]***	Yes
Malow 2023	A practical approach to identifying autistic adults within the electronic health record	Malow, B.A., Veatch, O.J., Niu, X., Fitzpatrick, K.A., Hucks, D., Maxwell-Horn, A., Davis, L.K. A practical approach to identifying autistic adults within the electronic health record. Autism Research 2023;16(1) doi: 10.1002/aur.2849.	USA/TENNESSEE***	NATURAL LANGUAGE PROCESSING**	AUTISM SPECTRUM DISORDER***	AGE***,ETHNICITY**,GENDER***,RACE***	NOT EXTRACTED	VANDERBILT UNIVERSITY MEDICAL CENTER SYNTHETIC DERIVATIVE***	CLINICAL NOTES***	AUTISM KEY TERMS**,DIAGNOSTIC CODES**	NOT EXTRACTED	NOT EXTRACTED	NOT EXTRACTED	NOT EXTRACTED	NA
Ray 2018	A preliminary automated approach to assess hospital patient feedback	Ray, J., Trovati, M., Minford, S. A preliminary automated approach to assess hospital patient feedback. Lecture Notes on Data Engineering and Communications Technologies 2018;8 doi: 10.1007/978-3-319-65636-6_53.	UK***	TEXT MINING***	PATIENT SATISFACTION***	AGE*	NOT EXTRACTED	DATASET FOCUSING ON PATIENTS‚Äô SATISFACTION AT UK HOSPITALS*	SOCIAL MEDIA PLATFORMS*	SENTIMENT POLARITY**	NOT EXTRACTED	NOT EXTRACTED	NOT EXTRACTED	NOT EXTRACTED	NA
St-Maurice 2013	A proof of concept for assessing emergency room use with primary care data and natural language processing	St-Maurice, J., Kuo, M.-H., Gooch, P. A proof of concept for assessing emergency room use with primary care data and natural language processing. Methods of Information in Medicine 2013;52(1) doi: 10.3414/ME12-01-0012.	CANADA/ONTARIO**	METAMAP***	INAPPROPRIATE EMERGENCY ROOM USE**,MENTAL HEALTH ISSUES***,PAIN***	AGE***,SEX**	NOT EXTRACTED	PRIMARY CARE RECORDS**	CLINICAL NOTES***	BIOPSYCHOSOCIAL CONCEPTS***,ODDS RATIOS**	NOT EXTRACTED	NOT EXTRACTED	NOT EXTRACTED	NOT EXTRACTED	NA
Jin 2024	A psychological evaluation method incorporating noisy label correction mechanism	Jin, Z., Su, R., Liu, Y., Duan, C. A psychological evaluation method incorporating noisy label correction mechanism. Soft Comput. 2024;28(11-12) doi: 10.1007/s00500-023-09479-w.	CHINA***	DEEP LEARNING***	DEPRESSION***,SUICIDE***	NOT EXTRACTED	NOT EXTRACTED	DEPRESSION_REDDIT, SUICIDE_TWITTER, SWMH***	SOCIAL MEDIA PLATFORMS***	SENTIMENT TENDENCIES**	YES*	PUBLIC*	NOT EXTRACTED	HTTPS://GITHUB.COM/LAXMIMERIT/TWITTER-SUICIDAL-INTENTION-DATASET.GIT*	No
Patel 2024	A real-world data analysis of electronic health records to investigate the associations of predominant negative symptoms with healthcare resource utilisation, costs and treatment patterns among patients with schizophrenia.	Patel R, Dembek C, Won Y, Kadakia A, Huang X, Zeni C, Pikalov A A real-world data analysis of electronic health records to investigate the associations of predominant negative symptoms with healthcare resource utilisation, costs and treatment patterns among patients with schizophrenia.. BMJ Open 2024;14(7) doi: 10.1136/bmjopen-2024-084613.	USA/MASSACHUSETTS**	DEEP LEARNING**	SCHIZOPHRENIA**	AGE***,GENDER***,MARITAL STATUS***,RACE/ETHNICITY***	NOT EXTRACTED	NEUROBLU***	CLINICAL NOTES***	TREATMENT PATTERNS**	NOT EXTRACTED	NOT EXTRACTED	NOT EXTRACTED	NOT EXTRACTED	NA
Chacko 2023	A regulatory pathway model of neuropsychological disruption in Havana syndrome.	Chacko TP, Toole JT, Morris MC, Page J, Forsten RD, Barrett JP, Reinhard MJ, Brewster RC, Costanzo ME, Broderick G A regulatory pathway model of neuropsychological disruption in Havana syndrome.. Front Psychiatry 2023;14 doi: 10.3389/fpsyt.2023.1180929.	USA/NEW YORK***	TEXT-MINING**	HAVANA SYNDROME**,MILD TRAUMATIC BRAIN INJURY***	AGE**	NOT EXTRACTED	ELSEVIER CORPUS*	CLINICAL NOTES*	NEURO-CHEMICAL MARKERS***,NEUROPSYCHOLOGICAL CONSTRUCTS***	YES**	PUBLIC*	NOT EXTRACTED	HTTPS://WWW.FRONTIERSIN.ORG/ARTICLES/10.3389/FPSYT.2023.1180929/FULL*	Yes
Shan 2016	A text classification for counseling data using topic model	Shan, Z., Kato, S. A text classification for counseling data using topic model. IEEJ Trans. Electron. Inf. Syst. 2016;136(2) doi: 10.1541/ieejeiss.136.226.	JAPAN***	LDA***	INTERPERSONAL RELATIONSHIP**,LOVE-RELATED**,SELF-KNOWLEDGE***	NOT EXTRACTED	NOT EXTRACTED	BAIDUZHIDAO**	ONLINE FORUM*	QUESTION TEXTS RELATED TO PSYCHOLOGICAL ISSUES*	NOT EXTRACTED	NOT EXTRACTED	NOT EXTRACTED	HTTP://ZHIDAO.BAIDU.COM/*	No
Burdisso 2019	A text classification framework for simple and effective early depression detection over social media streams	Burdisso, S.G., Errecalde, M., Montes-y-G√≥mez, M. A text classification framework for simple and effective early depression detection over social media streams. Expert Sys Appl 2019;133 doi: 10.1016/j.eswa.2019.05.023.	ARGENTINA***	DEEP LEARNING**	DEPRESSION***	AGE**,GENDER**	NOT EXTRACTED	CLEF ERISK 2017 DATASET***	SOCIAL MEDIA PLATFORMS***	CONFIDENCE VALUES**,WRITINGS**	YES*	PUBLIC WITH RESTRICTIONS*	NOT EXTRACTED	HTTP://CLEF2017.CLEF-INITIATIVE.EU*	Yes
Lam 2024	A text mining and machine learning study on the trends of and dynamics between collective action and mental health in politically polarized online environments	Lam, C., Chan, C.S. A text mining and machine learning study on the trends of and dynamics between collective action and mental health in politically polarized online environments. Journal of Computational Social Science 2024; doi: 10.1007/s42001-024-00274-7.	HONG KONG***	TEXT MINING AND MACHINE LEARNING**	PSYCHOLOGICAL DISTRESS***	NOT EXTRACTED	NOT EXTRACTED	USER-GENERATED COMMENTS FROM LIHKG.COM AND DISCUSS.COM.HK**	SOCIAL MEDIA PLATFORMS**	COMMENTS CONTAINING PROTEST CONCEPTS**,PSYCHOLOGICAL DISTRESS CONCEPTS**	YES***	PUBLIC**	DETERMINED BY THE SUITABILITY OF SHARING BASED ON INTENDED USE*	HTTPS://DOI.ORG/10.1007/S42001-024-00274-7**	Yes
Glowacki 2018	A text-mining analysis of the public's reactions to the opioid crisis	Glowacki, E.M., Glowacki, J.B., Wilcox, G.B. A text-mining analysis of the public's reactions to the opioid crisis. Substance Abuse 2018;39(2) doi: 10.1080/08897077.2017.1356795.	USA/TEXAS***	TEXT MINING**	OPIOID ABUSE***	NOT EXTRACTED	NOT EXTRACTED	TWITTER DATASET OF OPIOID-RELATED TWEETS**	SOCIAL MEDIA PLATFORMS***	TOPICS OF TWEETS AND RETWEETS RELATED TO OPIOIDS*	NOT EXTRACTED	NOT EXTRACTED	NOT EXTRACTED	NOT EXTRACTED	NA
Urru 2022	A topic trend analysis on COVID-19 literature	Urru, S., Sciannameo, V., Lanera, C., Salaris, S., Gregori, D., Berchialla, P. A topic trend analysis on COVID-19 literature. Digital Health 2022;8 doi: 10.1177/20552076221133696.	ITALY***	TEXT MINING**	COVID-19 IMPACT ON MENTAL HEALTH***	NOT EXTRACTED	NOT EXTRACTED	COVID-19 LITERATURE CORPUS***	OTHER**	COVID-19 TOPICS, PUBLICATION TRENDS*	YES**	PUBLIC*	NOT EXTRACTED	HTTPS://WWW.KAGGLE.COM/DATASETS/ALLEN-INSTITUTE-FOR-AI/CORD-19-RESEARCH-CHALLENGE*	Yes
Arribas 2024	A transdiagnostic prodrome for severe mental disorders: an electronic health record study	Arribas, M., Oliver, D., Patel, R., Kornblum, D., Shetty, H., Damiani, S., Krakowski, K., Provenzani, U., Stahl, D., Koutsouleris, N., McGuire, P., Fusar-Poli, P. A transdiagnostic prodrome for severe mental disorders: an electronic health record study. Molecular Psychiatry 2024; doi: 10.1038/s41380-024-02533-5.	UK***	NATURAL LANGUAGE PROCESSING***	PSYCHOTIC DISORDERS**	NOT EXTRACTED	NOT EXTRACTED	CLINICAL RECORD INTERACTIVE SEARCH (CRIS)***	CLINICAL NOTES***	SUBSTANCE USE**,SYMPTOMS**	NOT EXTRACTED	NOT EXTRACTED	NOT EXTRACTED	NOT EXTRACTED	NA
Karami 2023	A transformer-based deep learning model for Persian moral sentiment analysis	Karami, B., Bakouie, F., Gharibzadeh, S. A transformer-based deep learning model for Persian moral sentiment analysis. Journal of Information Science 2023; doi: 10.1177/01655515231188344.	IRAN***	BERT***,DDR**,LSTM**	MORAL SENTIMENT ANALYSIS**	NOT EXTRACTED	NOT EXTRACTED	PERSIAN MORAL FOUNDATION CORPUS***	SOCIAL MEDIA PLATFORMS***	MORAL FOUNDATIONS EXPRESSED IN TWEETS*	YES*	NOT EXTRACTED	NOT EXTRACTED	NOT EXTRACTED	NA
Zheng 2022	A transformer-based multi-features fusion model for prediction of conversion in mild cognitive impairment.	Zheng G, Zhang Y, Zhao Z, Wang Y, Liu X, Shang Y, Cong Z, Dimitriadis SI, Yao Z, Hu B A transformer-based multi-features fusion model for prediction of conversion in mild cognitive impairment.. Methods 2022;204 doi: 10.1016/j.ymeth.2022.04.015.	CHINA***	DEEP LEARNING***	MILD COGNITIVE IMPAIRMENT**	AGE***,GENDER***	NOT EXTRACTED	ADNI (ALZHEIMER‚ÄôS DISEASE NEUROIMAGING INITIATIVE)**	CLINICAL NOTES***	CORTICAL THICKNESS***,CURVATURE INDEX***,FOLDING INDEX***	YES***	PUBLIC***	NOT EXTRACTED	HTTP://ADNI.LONI.USC.EDU/***	Yes
Sarracino 2023	A year of pandemic: Levels, changes and validity of well-being data from Twitter. Evidence from ten countries	Sarracino, F., Greyling, T., O‚ÄôConnor, K., Peroni, C., Rossouw, S. A year of pandemic: Levels, changes and validity of well-being data from Twitter. Evidence from ten countries. PLoS ONE 2023;18(2 February) doi: 10.1371/journal.pone.0275028.	LUXEMBOURG***	NATURAL LANGUAGE PROCESSING***	HAPPINESS**	NOT EXTRACTED	NOT EXTRACTED	TWITTER DATASET**	SOCIAL MEDIA PLATFORMS***	ECONOMIC FEAR***,TRUST IN NATIONAL INSTITUTIONS**	YES*	NOT EXTRACTED	NOT EXTRACTED	NOT EXTRACTED	NA
Iqbal 2017	ADEPt, a semantically-enriched pipeline for extracting adverse drug events from free-text electronic health records.	Iqbal E, Mallah R, Rhodes D, Wu H, Romero A, Chang N, Dzahini O, Pandey C, Broadbent M, Stewart R, Dobson RJB, Ibrahim ZM ADEPt, a semantically-enriched pipeline for extracting adverse drug events from free-text electronic health records.. PLoS One 2017;12(11) doi: 10.1371/journal.pone.0187121.	UNITED KINGDOM***	OTHER**	ADVERSE DRUG EVENTS (ADES)**	NOT EXTRACTED	NOT EXTRACTED	CLINICAL RECORD INTERACTIVE SEARCH (CRIS)***	CLINICAL NOTES***	ADE MENTIONS**	NOT EXTRACTED	NOT EXTRACTED	NOT EXTRACTED	HTTPS://GITHUB.COM/KHP-INFORMATICS/ADRAPP***	Yes
Kour 2023	AI Assisted Attention Mechanism for Hybrid Neural Model to Assess Online Attitudes About COVID-19	Kour, H., Gupta, M.K. AI Assisted Attention Mechanism for Hybrid Neural Model to Assess Online Attitudes About COVID-19. Neural Processing Letters 2023;55(3) doi: 10.1007/s11063-022-11112-0.	INDIA***	BERT***	MENTAL HEALTH CRISES RELATED TO COVID-19**	NOT EXTRACTED	NOT EXTRACTED	COVIDSENTI***	SOCIAL MEDIA PLATFORMS***	NEGATIVE***,NEUTRAL)***,SENTIMENT LABELS (POSITIVE**	YES***	PUBLIC WITH RESTRICTIONS*	NOT EXTRACTED	HTTPS://DOI.ORG/10.1007/S11063-022-11112-0***	Yes
Kour 2022	AI Assisted Attention Mechanism for Hybrid Neural Model to Assess Online Attitudes About COVID-19.	Kour H, Gupta MK AI Assisted Attention Mechanism for Hybrid Neural Model to Assess Online Attitudes About COVID-19.. Neural Process Lett 2022; doi: 10.1007/s11063-022-11112-0.	INDIA***	BERT***	MENTAL HEALTH EFFECTS OF COVID-19*	NOT EXTRACTED	NOT EXTRACTED	COVIDSENTI***	SOCIAL MEDIA PLATFORMS***	NEGATIVE***,NEUTRAL)**,SENTIMENT LABELS (POSITIVE**	YES**	NOT EXTRACTED	NOT EXTRACTED	HTTPS://DOI.ORG/10.1007/S11063-022-11112-0**	Yes
Bartal 2024	AI and narrative embeddings detect PTSD following childbirth via birth stories	Bartal, A., Jagodnik, K.M., Chan, S.J., Dekel, S. AI and narrative embeddings detect PTSD following childbirth via birth stories. Scientific Reports 2024;14(1) doi: 10.1038/s41598-024-54242-2.	USA/MASSACHUSETTS***	CHATGPT***,TEXT-EMBEDDING-ADA-002***	CHILDBIRTH-RELATED POST-TRAUMATIC STRESS DISORDER (CB-PTSD)**	AGE**,EDUCATION***,GESTATION WEEK***,HOUSEHOLD INCOME***,MARITAL STATUS***,MODE OF DELIVERY***,NICU ADMISSION**,OBSTETRIC COMPLICATION IN BIRTH**,PRIMIPARITY***	NOT EXTRACTED	CHILDBIRTH NARRATIVES**	OTHER (NARRATIVES)*	PTSD SYMPTOMS**	YES**	NOT EXTRACTED	NOT EXTRACTED	HTTPS://GITHUB.COM/BARTALA/CHATCBPTSD**	Yes
Jain 2024	AI unveiled personalities: Profiling optimistic and pessimistic attitudes in Hindi dataset using transformer-based models	Jain, D., Kumar, A. AI unveiled personalities: Profiling optimistic and pessimistic attitudes in Hindi dataset using transformer-based models. Expert Systems 2024; doi: 10.1111/exsy.13572.	INDIA***	TRANSFORMER-BASED MODELS***	OPTIMISM***,PESSIMISM***	NOT EXTRACTED	NOT EXTRACTED	‡§Æ‡§®‡•ã‡§≠‡§æ‡§µ (MANOBHAV)***	OTHER**	EMOTIONAL ATTITUDE LABELS: OPTIMISTIC, PESSIMISTIC*	NOT EXTRACTED	NOT EXTRACTED	NOT EXTRACTED	NOT EXTRACTED	NA
Caputo 2016	AIDS as social construction: text mining of AIDS-related information in the Italian press.	Caputo A, Giacchetta A, Langher V AIDS as social construction: text mining of AIDS-related information in the Italian press.. AIDS Care 2016;28(9) doi: 10.1080/09540121.2016.1153591.	ITALY***	TEXT MINING***	AIDS***	NOT EXTRACTED	NOT EXTRACTED	ITALIAN NEWSPAPER ARTICLES***	SOCIAL MEDIA PLATFORMS**	AIDS-RELATED THEMES**,TEMPORAL TRENDS OF AIDS REPRESENTATIONS**	NOT EXTRACTED	NOT EXTRACTED	NOT EXTRACTED	NOT EXTRACTED	NA
Han 2024	AN EMOTION ANALYSIS METHOD THAT INTEGRATES EEG SIGNALS and MUSIC THERAPY USING A TRANSFORMER MODEL	Han, J., Xu, L., Yang, Q. AN EMOTION ANALYSIS METHOD THAT INTEGRATES EEG SIGNALS and MUSIC THERAPY USING A TRANSFORMER MODEL. J. Mech. Med. Biol. 2024; doi: 10.1142/S0219519424400396.	CHINA***	TRANSFORMER MODEL***	EMOTION ANALYSIS*	AGE***	NOT EXTRACTED	DEAP DATASET***	CLINICAL NOTES*	AROUSAL**,DOMINANCE***,EEG SIGNALS***,FACIAL VIDEOS**,LIKING**,PERIPHERAL PHYSIOLOGICAL SIGNALS**,VALENCE***	YES*	PUBLIC*	NOT EXTRACTED	HTTPS://WWW.EEGDATA.ORG/DEAP-DATASET*	No
Cheng 2024	AN INTELLIGENT DEPRESSION DETECTION MODEL BASED on MULTIMODAL FUSION TECHNOLOGY	Cheng, Z., Huang, X., Ding, Y. AN INTELLIGENT DEPRESSION DETECTION MODEL BASED on MULTIMODAL FUSION TECHNOLOGY. J. Mech. Med. Biol. 2024; doi: 10.1142/S0219519424400463.	CHINA***	BERT‚ÄìTEXTCNN**,CNN‚ÄìLSTM**	DEPRESSION***	AGE, GENDER*	NOT EXTRACTED	HOMEMADE MULTIMODAL DATASET***	OTHER*	EEG DATA**	YES*	NOT EXTRACTED	NOT EXTRACTED	NOT EXTRACTED	NA
Jin 2024	AN OPTIMIZED RESIDUAL NETWORK for EMOTION RECOGNITION BASED on A MULTI-FEATURES FUSION TECHNOLOGY and ELECTROENCEPHALOGRAPHY SIGNALS	Jin, E., Wang, Q., Chen, P., Pan, L.U. AN OPTIMIZED RESIDUAL NETWORK for EMOTION RECOGNITION BASED on A MULTI-FEATURES FUSION TECHNOLOGY and ELECTROENCEPHALOGRAPHY SIGNALS. J. Mech. Med. Biol. 2024;24(2) doi: 10.1142/S0219519424400086.	CHINA**	DEEP LEARNING**	EMOTIONAL STATES*	AGE**,GENDER**	NOT EXTRACTED	SJTU EMOTION EEG DATASET (SEED)**	CLINICAL NOTES**	EEG SIGNALS**	YES**	PUBLIC*	NOT EXTRACTED	NOT EXTRACTED	NA
Gan 2023	ARCH: Large-scale Knowledge Graph via Aggregated Narrative Codified Health Records Analysis.	Gan Z, Zhou D, Rush E, Panickan VA, Ho YL, Ostrouchov G, Xu Z, Shen S, Xiong X, Greco KF, Hong C, Bonzel CL, Wen J, Costa L, Cai T, Begoli E, Xia Z, Gaziano JM, Liao KP, Cho K, Lu J ARCH: Large-scale Knowledge Graph via Aggregated Narrative Codified Health Records Analysis.. medRxiv 2023; doi: 10.1101/2023.05.14.23289955.	USA/MASSACHUSETTS***	DEEP LEARNING***	ALZHEIMER‚ÄôS DISEASE***,DEPRESSION***	AGE***,GENDER***,RACE***	NOT EXTRACTED	AGGREGATED NARRATIVE CODIFIED HEALTH (ARCH) RECORDS*	CLINICAL NOTES*	DISEASE PHENOTYPING***,DRUG SIDE EFFECTS***,EHR CONCEPTS**	YES***	PUBLIC WITH RESTRICTIONS***	EMAILING THE AUTHOR*	HTTPS://CELEHS.HMS.HARVARD.EDU/ARCH/**	Yes
Koschate 2021	ASIA: Automated Social Identity Assessment using linguistic style.	Koschate M, Naserian E, Dickens L, Stuart A, Russo A, Levine M ASIA: Automated Social Identity Assessment using linguistic style.. Behav Res Methods 2021;53(4) doi: 10.3758/s13428-020-01511-3.	UK**	OTHER*	SOCIAL IDENTITY DYNAMICS**	AGE, GENDER*	NOT EXTRACTED	ASIA: AUTOMATED SOCIAL IDENTITY ASSESSMENT**	SOCIAL MEDIA PLATFORMS**	GROUP MEMBERSHIP SALIENCE**,LINGUISTIC STYLE INDICATORS**	NOT EXTRACTED	NOT EXTRACTED	NOT EXTRACTED	HTTPS://GITHUB.COM/IDENTITY-LAB/TUTORIAL-ON-SALIENT-SOCIAL-IDENTITY-DETECTION-MODEL***	Yes
Shen 2022	AUTOMATIC DEPRESSION DETECTION: AN EMOTIONAL AUDIO-TEXTUAL CORPUS AND A GRU/BILSTM-BASED MODEL	Shen, Y., Yang, H., Lin, L. AUTOMATIC DEPRESSION DETECTION: AN EMOTIONAL AUDIO-TEXTUAL CORPUS AND A GRU/BILSTM-BASED MODEL. ICASSP IEEE Int Conf Acoust Speech Signal Process Proc 2022;2022-May doi: 10.1109/ICASSP43922.2022.9746569.	CHINA**	BILSTM**,GRU**	DEPRESSION***	AGE**,GENDER**	NOT EXTRACTED	EATD-CORPUS***	OTHER (EMOTIONAL AUDIO-TEXTUAL CORPUS)**	AUDIO RESPONSES***,SDS SCORES***,TEXT TRANSCRIPTS***	YES***	PUBLIC***	NOT EXTRACTED	HTTPS://GITHUB.COM/SPEECHANDLANGUAGEPROCESSING/ICASSP2022-DEPRESSION***	Yes
Karimi 2023	AVCA: Autonomous Virtual Cognitive Assessment	Karimi, B., Zabihi, S., Keynia, A., Montazami, A., Mohammadi, A. AVCA: Autonomous Virtual Cognitive Assessment. Lecture Notes in Computer Science (including subseries Lecture Notes in Artificial Intelligence and Lecture Notes in Bioinformatics) 2023;13850 LNCS doi: 10.1007/978-3-662-67868-8_3.	CANADA***	BERT***	COGNITIVE IMPAIRMENT***	NOT EXTRACTED	NOT EXTRACTED	COGNITIVE ASSESSMENT DATASET (MNLI AND SNLI)*	OTHER*	CONTRADICTION**	NOT EXTRACTED	NOT EXTRACTED	NOT EXTRACTED	NOT EXTRACTED	NA
Coon 2024	Absence of nonfatal suicidal behavior preceding suicide death reveals differences in clinical risks.	Coon H, Shabalin A, DiBlasi E, Monson ET, Han S, Kaufman EA, Chen D, Kious B, Molina N, Yu Z, Staley M, Crockett DK, Colbert SM, Mullins N, Bakian AV, Docherty AR, Keeshin B Absence of nonfatal suicidal behavior preceding suicide death reveals differences in clinical risks.. medRxiv 2024; doi: 10.1101/2024.06.05.24308493.	USA/UT**	NATURAL LANGUAGE PROCESSING***	SUICIDAL BEHAVIOR**,SUICIDAL IDEATION***	AGE***,GENDER**	NOT EXTRACTED	UTAH SUICIDE MORTALITY RISK STUDY (USMRS)***	CLINICAL NOTES***	DIAGNOSTIC CODES***,SUICIDAL BEHAVIOR**,SUICIDAL IDEATION**	NOT EXTRACTED	NOT EXTRACTED	NOT EXTRACTED	NOT EXTRACTED	NA
Khan 2024	Abusive Language Detection in Urdu Text: Leveraging Deep Learning and Attention Mechanism	Khan, A., Ahmed, A., Jan, S., Bilal, M., Zuhairi, M.F. Abusive Language Detection in Urdu Text: Leveraging Deep Learning and Attention Mechanism. IEEE Access 2024;12 doi: 10.1109/ACCESS.2024.3370232.	PAKISTAN***	DEEP LEARNING***	ABUSIVE LANGUAGE***	NOT EXTRACTED	NOT EXTRACTED	DATASET OF URDU ABUSIVE LANGUAGE (DUAL)***	SOCIAL MEDIA PLATFORMS***	ABUSIVE AND NEUTRAL INSTANCES**	YES**	PUBLIC**	NOT EXTRACTED	NOT EXTRACTED	NA
Nguyen 2023	Abusive Span Detection for Vietnamese Narrative Texts	Nguyen, N.-T., Thi-Kim Phan, K., Nguyen, D.-V., Luu-Thuy Nguyen, N. Abusive Span Detection for Vietnamese Narrative Texts. ACM International Conference Proceeding Series 2023; doi: 10.1145/3628797.3628921.	VIETNAM***	BILSTM***,CRF**	ABUSE (PHYSICAL***,CULTURAL/IDENTITY**,FINANCIAL/ECONOMIC**,MENTAL/PSYCHOLOGICAL)**,SEXUAL***,VERBAL/EMOTIONAL**	AGE*	NOT EXTRACTED	VIETNAMESE NARRATIVE TEXTS DATASET***	ONLINE FORUM*	ABUSIVE SPANS***,TYPES OF ABUSE**	YES*	NOT EXTRACTED	NOT EXTRACTED	NOT EXTRACTED	NA
Chang 2021	Accelerating Mixed Methods Research With Natural Language Processing of Big Text Data	Chang, T., DeJonckheere, M., Vydiswaran, V.G.V., Li, J., Buis, L.R., Guetterman, T.C. Accelerating Mixed Methods Research With Natural Language Processing of Big Text Data. Journal of Mixed Methods Research 2021;15(3) doi: 10.1177/15586898211021196.	USA/MICHIGAN***	NATURAL LANGUAGE PROCESSING**	HEALTH CARE DISPARITIES***,VIRTUAL CARE**	AGE**,ETHNICITY**,RACE**	NOT EXTRACTED	MYVOICE***	SOCIAL MEDIA PLATFORMS***	SURVEY RESPONSES**	YES**	PUBLIC*	NOT EXTRACTED	HTTPS://WWW.HEARMYVOICENOW.ORG**	Yes
Wyant 2023	Acceptability of Personal Sensing Among People With Alcohol Use Disorder: Observational Study.	Wyant K, Moshontz H, Ward SB, Fronk GE, Curtin JJ Acceptability of Personal Sensing Among People With Alcohol Use Disorder: Observational Study.. JMIR Mhealth Uhealth 2023;11 doi: 10.2196/41833.	USA***	OTHER*	ALCOHOL USE DISORDER***	AGE**,GENDER**	NOT EXTRACTED	NOT EXTRACTED	OTHER**	NOT EXTRACTED	NOT EXTRACTED	NOT EXTRACTED	NOT EXTRACTED	NOT EXTRACTED	NA
Diaz-Asper 2021	Acceptability of collecting speech samples from the elderly via the telephone.	Diaz-Asper C, Chandler C, Turner RS, Reynolds B, Elvev√•g B Acceptability of collecting speech samples from the elderly via the telephone.. Digit Health 2021;7 doi: 10.1177/20552076211002103.	USA/VIRGINIA**	AUTOMATED SPEECH RECOGNITION***	ALZHEIMER‚ÄôS DISEASE***,MILD COGNITIVE IMPAIRMENT***	AGE***,EDUCATION***,ETHNICITY***,GENDER***	NOT EXTRACTED	N/A*	CLINICAL NOTES**	SATISFACTION RATINGS***,SPEECH SAMPLES**	YES*	PUBLIC WITH RESTRICTIONS*	NOT EXTRACTED	NOT EXTRACTED	NA
Li 2024	Acoustic and Text Features Analysis for Adult ADHD Screening: A Data-Driven Approach Utilizing DIVA Interview.	Li S, Nair R, Naqvi SM Acoustic and Text Features Analysis for Adult ADHD Screening: A Data-Driven Approach Utilizing DIVA Interview.. IEEE J Transl Eng Health Med 2024;12 doi: 10.1109/JTEHM.2024.3369764.	UK***	SVM***	ATTENTION DEFICIT HYPERACTIVITY DISORDER (ADHD)***	AGE***,GENDER***	NOT EXTRACTED	INTELLIGENT SENSING ADHD TRIAL (ISAT)**	CLINICAL NOTES***	ACOUSTIC FEATURES***,LINGUISTIC FEATURES**	YES**	PUBLIC WITH RESTRICTIONS**	NOT EXTRACTED	NOT EXTRACTED	NA
Belouali 2021	Acoustic and language analysis of speech for suicidal ideation among US veterans	Belouali, A., Gupta, S., Sourirajan, V., Yu, J., Allen, N., Alaoui, A., Dutton, M.A., Reinhard, M.J. Acoustic and language analysis of speech for suicidal ideation among US veterans. BioData Mining 2021;14(1) doi: 10.1186/s13040-021-00245-y.	USA/DC***	RANDOM FOREST***	SUICIDAL IDEATION***	AGE***,GENDER***	NOT EXTRACTED	NARRATIVE AUDIO RECORDINGS**	OTHER (AUDIO RECORDINGS)**	ACOUSTIC FEATURES**,LINGUISTIC FEATURES**	NOT EXTRACTED	NOT EXTRACTED	NOT EXTRACTED	NOT EXTRACTED	NA
Aryal 2023	Acoustic-Linguistic Features for Modeling Neurological Task Score in Alzheimers	Aryal, S.K., Prioleau, H., Burge, L. Acoustic-Linguistic Features for Modeling Neurological Task Score in Alzheimers. Pacific Symposium on Biocomputing 2023;(2023) doi: 10.1142/9789811270611_0031.	USA/DC***	LINEAR REGRESSION***	ALZHEIMER‚ÄôS DISEASE***	AGE***,GENDER***	NOT EXTRACTED	ADRESS CHALLENGE DATASET***	AUDIO RECORDINGS AND TRANSCRIPTS**	AGE**,GENDER**,MMSE SCORE***	NOT EXTRACTED	NOT EXTRACTED	NOT EXTRACTED	HTTPS://BIT.LY/3SKBAIJ***	No
Magdamo 2021	Active deep learning to detect cognitive concerns in electronic health records	Magdamo, C.G., Hong, Z.M., Noori, A., Sheu, Y.-H., Deodhar, M., Ye, E.M., Ge, W., Sun, H., Brenner, L., Robbins, G.K., Mukerji, S., Zafar, S.F., Benson, N., Moura, L.M.V., Hsu, J., Arnold, S.E., Hyman, B.T., Serrano-Pozo, A., Westover, M.B., Blacker, D., Das, S. Active deep learning to detect cognitive concerns in electronic health records. Alzheimer's & dementia : the journal of the Alzheimer's …	USA/MASSACHUSETTS***	DEEP LEARNING***	COGNITIVE CONCERNS***,DEMENTIA**	NOT EXTRACTED	NOT EXTRACTED	GOLD-STANDARD DATASET**	CLINICAL NOTES***	COGNITIVE STATUS***,DIAGNOSIS CODES**,MEDICATIONS**	NOT EXTRACTED	NOT EXTRACTED	NOT EXTRACTED	NOT EXTRACTED	NA
Adebanji 2024	Adaptation of Transformer-Based Models for Depression Detection	Adebanji, O.O., Ojo, O.E., Calvo, H., Gelbukh, I., Sidorov, G. Adaptation of Transformer-Based Models for Depression Detection. Computacion y Sistemas 2024;28(1) doi: 10.13053/CyS-28-1-4691.	MEXICO***	ALBERT**,BERT**,DISTILBERT**,DISTILROBERTA**,ELECTRA**,ROBERTA**,TRANSFORMERS**,XLM-ROBERTA**	DEPRESSION***	NOT EXTRACTED	NOT EXTRACTED	REDDIT DEPRESSION DATASET**	SOCIAL MEDIA PLATFORMS***	TEXT INDICATING DEPRESSION OR NON-DEPRESSION*	YES***	PUBLIC***	NOT GIVEN*	HTTPS://WWW.KAGGLE.COM*	Yes
Yeo 2024	Adaptive Self-Reflection as a Social Media Self-Effect: Insights from Computational Text Analyses of Self-Disclosures of Unreported Sexual Victimization in a Hashtag Campaign	Yeo, T.E.D., Chu, T.H. Adaptive Self-Reflection as a Social Media Self-Effect: Insights from Computational Text Analyses of Self-Disclosures of Unreported Sexual Victimization in a Hashtag Campaign. Soc. Sci. Comput. Rev. 2024; doi: 10.1177/08944393241252640.	HONG KONG***	LIWC**,SUPERVISED MACHINE LEARNING***,TOPIC MODELING**	SEXUAL VICTIMIZATION***	NOT EXTRACTED	NOT EXTRACTED	#WHYIDIDNTREPORT**	SOCIAL MEDIA PLATFORMS***	PSYCHOLINGUISTIC FEATURES**,SELF-DISCLOSURES OF SEXUAL VICTIMIZATION**,TOPICS RELATED TO SELF-DISTANCING**	YES**	NOT EXTRACTED	NOT EXTRACTED	NOT EXTRACTED	NA
Iyortsuun 2024	Additive Cross-Modal Attention Network (ACMA) for Depression Detection Based on Audio and Textual Features	Iyortsuun, N.K., Kim, S.-H., Yang, H.-J., Kim, S.-W., Jhon, M. Additive Cross-Modal Attention Network (ACMA) for Depression Detection Based on Audio and Textual Features. IEEE Access 2024;12 doi: 10.1109/ACCESS.2024.3362233.	REPUBLIC OF KOREA***	DEEP LEARNING***	DEPRESSION***	AGE, GENDER*	NOT EXTRACTED	DAIC-WOZ AND EATD-CORPUS**	CLINICAL NOTES*	PHQ-8 SCORES***	NOT EXTRACTED	NOT EXTRACTED	NOT EXTRACTED	NOT EXTRACTED	NA
Lazarczyk 2022	Adera2.0: A Drug Repurposing Workflow for Neuroimmunological Investigations Using Neural Networks	Lazarczyk, M., Duda, K., Mickael, M.E., AK, O., Paszkiewicz, J., Kowalczyk, A., Horba≈Ñczuk, J.O., Sacharczuk, M. Adera2.0: A Drug Repurposing Workflow for Neuroimmunological Investigations Using Neural Networks. Molecules 2022;27(19) doi: 10.3390/molecules27196453.	POLAND***	DEEP LEARNING***	DEPRESSION***	NOT EXTRACTED	NOT EXTRACTED	ADERA2.0***	OTHER*	DRUG NAMES***	YES*	PUBLIC*	NOT EXTRACTED	HTTPS://DATA.MENDELEY.COM/DATASETS/WHR7WRH42Y/1***	No
Qorich 2024	Advanced deep learning and large language models for suicide ideation detection on social media	Qorich, M., El Ouazzani, R. Advanced deep learning and large language models for suicide ideation detection on social media. Prog. Artif. Intell. 2024;13(2) doi: 10.1007/s13748-024-00326-z.	MOROCCO***	BERT**,BILSTM**,CNN**,DEEP LEARNING***	SUICIDAL IDEATION**	NOT EXTRACTED	NOT EXTRACTED	REDDIT DATASET***	SOCIAL MEDIA PLATFORMS***	NON-SUICIDAL THOUGHTS***,SUICIDAL THOUGHTS***	YES***	PUBLIC**	NOT EXTRACTED	HTTPS://WWW.KAGGLE.COM/DATASETS/NIKHILESWARKOMATI/SUICIDE-WATCH***	Yes
Gennaro 2021	Affective saturation index: A lexical measure of affect	Gennaro, A., Carola, V., Ottaviani, C., Pesca, C., Palmieri, A., Salvatore, S. Affective saturation index: A lexical measure of affect. Entropy 2021;23(11) doi: 10.3390/e23111421.	ITALY***	TEXT-BASED MEASURE*	AFFECTIVE INTENSITY***	AGE***,GENDER***	NOT EXTRACTED	AFFECTIVE SATURATION INDEX (ASI)**	CLINICAL NOTES*	AFFECTIVE SATURATION***,SEMANTIC COMPLEXITY**	NOT EXTRACTED	NOT EXTRACTED	NOT EXTRACTED	NOT EXTRACTED	NA
Mo 2021	Aggregating twitter text through generalized linear regression models for tweet popularity prediction and automatic topic classification	Mo, C., Yin, J., Fung, I.C.-H., Tse, Z.T.H. Aggregating twitter text through generalized linear regression models for tweet popularity prediction and automatic topic classification. European Journal of Investigation in Health, Psychology and Education 2021;11(4) doi: 10.3390/ejihpe11040109.	USA/GEORGIA***	WORD2VEC*	AUTISM SPECTRUM DISORDER***	NOT EXTRACTED	NOT EXTRACTED	TWITTER ASD DATASET*	SOCIAL MEDIA PLATFORMS***	RETWEET COUNTS***	YES**	PUBLIC WITH RESTRICTIONS*	NOT EXTRACTED	NOT EXTRACTED	NA
Cunningham 2023	Allegations, Abuse and Discrimination: Using Student Evaluation of Teaching Surveys to Support Student and Educator Wellbeing	Cunningham, S., Cathcart, A., Graham, T. Allegations, Abuse and Discrimination: Using Student Evaluation of Teaching Surveys to Support Student and Educator Wellbeing. Stud. Success 2023;14(3) doi: 10.5204/ssj.2756.	AUSTRALIA***	MACHINE LEARNING*	ABUSE**,DISCRIMINATION**	NOT EXTRACTED	NOT EXTRACTED	STUDENT EVALUATION OF TEACHING SURVEYS (SETS)***	OTHER (ACADEMIC SURVEYS)*	RISK OF HARM COMMENTS***,UNACCEPTABLE COMMENTS***	NOT EXTRACTED	NOT EXTRACTED	NOT EXTRACTED	NOT EXTRACTED	NA
Yi 2021	Alzheimer‚Äôs Caregivers‚Äô Experience With and Perceptions of the Affordable Care Act: Thematic Analysis of Online Discussion Forums	Yi, E.-H.G., Adamek, M.E. Alzheimer‚Äôs Caregivers‚Äô Experience With and Perceptions of the Affordable Care Act: Thematic Analysis of Online Discussion Forums. Journal of Applied Gerontology 2021;40(12) doi: 10.1177/0733464820964088.	USA/INDIANA***	TEXT MINING THEMATIC ANALYSIS**	ALZHEIMER‚ÄôS DISEASE***,CAREGIVING**	AGE, GENDER*	NOT EXTRACTED	ALZCONNECTED¬Æ***	ONLINE FORUM***	CAREGIVERS‚Äô PERCEPTIONS OF THE AFFORDABLE CARE ACT, THEMES OF CAREGIVING COSTS, SKEPTICISM ABOUT HEALTH CARE SYSTEMS*	YES**	PUBLIC**	NOT EXTRACTED	HTTPS://WWW.ALZCONNECTED.ORG*	Yes
Pandey 2022	Alzheimer‚Äôs Dementia Recognition Using Multimodal Fusion of Speech and Text Embeddings	Pandey, S.K., Shekhawat, H.S., Bhasin, S., Jasuja, R., Prasanna, S.R.M. Alzheimer‚Äôs Dementia Recognition Using Multimodal Fusion of Speech and Text Embeddings. Lect. Notes Comput. Sci. 2022;13184 LNCS doi: 10.1007/978-3-030-98404-5_64.	INDIA***	DEEP LEARNING**	ALZHEIMER‚ÄôS DEMENTIA**	AGE***,GENDER***	NOT EXTRACTED	ADDRESSO CHALLENGE DATASET***	CLINICAL NOTES*	SPEECH AND TEXT FEATURES FOR AD/NON-AD CLASSIFICATION*	YES**	PUBLIC*	NOT EXTRACTED	HTTPS://WWW.MEDRXIV.ORG/CONTENT/EARLY/2021/03/27/2021.03.24.21254263**	No
Bilal 2020	An Analysis of Depression Detection Techniques from Online Social Networks	Bilal, U., Khan, F.H. An Analysis of Depression Detection Techniques from Online Social Networks. Commun. Comput. Info. Sci. 2020;1198 doi: 10.1007/978-981-15-5232-8_26.	PAKISTAN***	DECISION TREE**,KNN***,NA√èVE BAYES***,SVM***	DEPRESSION***	NOT EXTRACTED	NOT EXTRACTED	FACEBOOK COMMENTS DATASET***	SOCIAL MEDIA PLATFORMS***	USER EMOTIONS, MOOD INDICATORS, CLASSIFICATION LABELS (DEPRESSED, NOT DEPRESSED)*	NOT EXTRACTED	NOT EXTRACTED	NOT EXTRACTED	NOT EXTRACTED	NA
Raj 2022	An Application to Detect Cyberbullying Using Machine Learning and Deep Learning Techniques	Raj, M., Singh, S., Solanki, K., Selvanambi, R. An Application to Detect Cyberbullying Using Machine Learning and Deep Learning Techniques. SN COMPUT. SCI. 2022;3(5) doi: 10.1007/s42979-022-01308-5.	INDIA***	DEEP LEARNING***	CYBERBULLYING***	NOT EXTRACTED	NOT EXTRACTED	MULTILINGUAL TWITTER DATASET***	SOCIAL MEDIA PLATFORMS***	CYBERBULLYING CONTENT**	NOT EXTRACTED	NOT EXTRACTED	NOT EXTRACTED	NOT EXTRACTED	NA
Li 2022	An Assessment and Analysis Model of Psychological Health of College Students Based on Convolutional Neural Networks.	Li P, Liang F An Assessment and Analysis Model of Psychological Health of College Students Based on Convolutional Neural Networks.. Comput Intell Neurosci 2022;2022 doi: 10.1155/2022/7586918.	CHINA***	CNN***	ANXIETY***,DEPRESSION***	NOT EXTRACTED	NOT EXTRACTED	NOT EXTRACTED	CLINICAL NOTES*	ASSESSMENT RESULTS**,PSYCHOLOGICAL HEALTH DATA**	NOT EXTRACTED	NOT EXTRACTED	NOT EXTRACTED	NOT EXTRACTED	NA
Ghosh 2021	An Attention-Based Mood Controlling Framework for Social Media Users	Ghosh, T., Banna, M.H.A., Angona, T.M., Nahian, M.J.A., Uddin, M.N., Kaiser, M.S., Mahmud, M. An Attention-Based Mood Controlling Framework for Social Media Users. Lect. Notes Comput. Sci. 2021;12960 LNAI doi: 10.1007/978-3-030-86993-9_23.	BANGLADESH***	ATTENTION-BASED BIDIRECTIONAL LSTM-CNN***	ANXIETY***,DEPRESSION***,LONELINESS**,SELF-HARM***,SUICIDAL THOUGHTS***	NOT EXTRACTED	NOT EXTRACTED	BEMOD***	OTHER (BANGLA EMOTION DATASET)**	DISGUST***,EMOTIONS (ANGER**,FEAR***,JOY***,SADNESS***,SURPRISE)**	YES**	PUBLIC WITH RESTRICTIONS*	NOT EXTRACTED	NOT EXTRACTED	NA
Sun 2024	An Audio Correlation-Based Graph Neural Network for¬†Depression Recognition	Sun, C., Dong, Y. An Audio Correlation-Based Graph Neural Network for¬†Depression Recognition. Lect. Notes Comput. Sci. 2024;14432 LNCS doi: 10.1007/978-981-99-8543-2_32.	CHINA***	GRAPH NEURAL NETWORK***	MAJOR DEPRESSION DISORDER (MDD)***	AGE, GENDER*	NOT EXTRACTED	DAIC-WOZ, MODMA, D-VLOG***	CLINICAL NOTES*	AUDIO FEATURES**,EMOTIONAL FEATURES***	YES*	PUBLIC WITH RESTRICTIONS*	NOT EXTRACTED	NOT EXTRACTED	NA
Chen 2022	An Automated Quality Evaluation Framework of Psychotherapy Conversations with Local Quality Estimates.	Chen Z, Flemotomos N, Singla K, Creed TA, Atkins DC, Narayanan S An Automated Quality Evaluation Framework of Psychotherapy Conversations with Local Quality Estimates.. Comput Speech Lang 2022;75 doi: 10.1016/j.csl.2022.101380.	USA/CA**	BERT***	COGNITIVE BEHAVIORAL THERAPY (CBT)**	GENDER, AGE*	NOT EXTRACTED	BECK COMMUNITY INITIATIVE**	CLINICAL NOTES***	SESSION-LEVEL BEHAVIORAL CODES**	YES***	PUBLIC**	SIGNING USE AGREEMENT*	NOT EXTRACTED	NA
Li 2024	An Automatic Depression Detection Method with¬†Cross-Modal Fusion Network and¬†Multi-head Attention Mechanism	Li, Y., Wang, J., Liu, Z., Zhou, L., Zhang, H., Tang, C., Hu, X., Hu, B. An Automatic Depression Detection Method with¬†Cross-Modal Fusion Network and¬†Multi-head Attention Mechanism. Lect. Notes Comput. Sci. 2024;14429 LNCS doi: 10.1007/978-981-99-8469-5_20.	CHINA***	DEEP LEARNING***	DEPRESSION***	AGE***	NOT EXTRACTED	AVEC 2013 AND AVEC 2014**	OTHER [DEPRESSION DATASETS]**	DEPRESSION SEVERITY (BDI-II SCORES)*	YES***	PUBLIC***	NOT EXTRACTED	HTTPS://EXAMPLE.COM/DATASET**	No
Ismail 2022	An Efficient Hybrid LSTM-CNN and CNN-LSTM with GloVe for Text Multi-class Sentiment Classification in Gender Violence	Ismail, A.A., Yusoff, M. An Efficient Hybrid LSTM-CNN and CNN-LSTM with GloVe for Text Multi-class Sentiment Classification in Gender Violence. Intl. J. Adv. Comput. Sci. Appl. 2022;13(9) doi: 10.14569/IJACSA.2022.0130999.	MALAYSIA***	CNN**,LSTM**	GENDER-BASED VIOLENCE***	NOT EXTRACTED	NOT EXTRACTED	TWITTER DATASET**	SOCIAL MEDIA PLATFORMS***	GENDER VIOLENCE CLASSIFICATION**	YES**	PUBLIC WITH RESTRICTIONS*	NOT EXTRACTED	NOT EXTRACTED	NA
Lu 2020	An Emotion Analysis Method Using Multi-Channel Convolution Neural Network in Social Networks	Lu, X., Zhang, H. An Emotion Analysis Method Using Multi-Channel Convolution Neural Network in Social Networks. CMES Comput. Model. Eng. Sci. 2020;125(1) doi: 10.32604/cmes.2020.010948.	CHINA***	CNN***	EMOTIONAL ANALYSIS***	AGE, GENDER*	NOT EXTRACTED	SELF-BUILT DATASET***	SOCIAL MEDIA PLATFORMS***	EMOTIONAL INTENSITY**,EMOTIONAL POLARITY***	NOT EXTRACTED	NOT EXTRACTED	NOT EXTRACTED	NOT EXTRACTED	NA
Xia 2023	An End-to-End Deep Learning Model for EEG-Based Major Depressive Disorder Classification	Xia, M., Zhang, Y., Wu, Y., Wang, X. An End-to-End Deep Learning Model for EEG-Based Major Depressive Disorder Classification. IEEE Access 2023;11 doi: 10.1109/ACCESS.2023.3270426.	CHINA***	DEEP LEARNING***	MAJOR DEPRESSIVE DISORDER***	AGE***	NOT EXTRACTED	EEG DATASET*	CLINICAL NOTES***	CONNECTIVITY FEATURES**,EEG SIGNALS**	YES***	PUBLIC***	NOT EXTRACTED	NOT EXTRACTED	NA
Hu 2019	An Ensemble Deep Learning Model for Drug Abuse Detection in Sparse Twitter-Sphere.	Hu H, Phan N, Geller J, Iezzi S, Vo H, Dou D, Chun SA An Ensemble Deep Learning Model for Drug Abuse Detection in Sparse Twitter-Sphere.. Stud Health Technol Inform 2019;264 doi: 10.3233/SHTI190204.	USA/NJ***	DEEP LEARNING***	SUBSTANCE-RELATED DISORDERS*	NOT EXTRACTED	NOT EXTRACTED	TWITTER DATASET***	SOCIAL MEDIA PLATFORMS***	ABUSE-RELATED TWEETS**,NON-ABUSE TWEETS**	NOT EXTRACTED	NOT EXTRACTED	NOT EXTRACTED	NOT EXTRACTED	NA
HanHu 2019	An Ensemble Deep Learning Model for Drug Abuse Detection in Sparse Twitter-Sphere...MEDINFO 2019, the 17th World Congress on Medical and Health Informatics, August 25-30, 2019, Lyon, France.	Han Hu, NhatHai Phan, Geller, James, Iezzi, Stephen, Huy Vo, Dejing Dou, Soon Ae Chun An Ensemble Deep Learning Model for Drug Abuse Detection in Sparse Twitter-Sphere...MEDINFO 2019, the 17th World Congress on Medical and Health Informatics, August 25-30, 2019, Lyon, France.. Studies in Health Technology & Informatics 2019;264 doi: 10.3233/SHTI190204.	USA/NEW JERSEY**	DEEP LEARNING***	SUBSTANCE ABUSE**	NOT EXTRACTED	NOT EXTRACTED	TWITTER DATASET***	SOCIAL MEDIA PLATFORMS***	POSITIVE AND NEGATIVE LABELS***,TWEETS RELATED TO DRUG ABUSE RISK BEHAVIORS***	YES***	NOT EXTRACTED	NOT EXTRACTED	HTTPS://GOO.GL/TQWDDS**	No
HanHu 2019	An Ensemble Deep Learning Model for Drug Abuse Detection in Sparse Twitter-Sphere...The 17th World Congress of Medical and Health Informatics, 25-30 August 2019, Lyon, France.	Han Hu, NhatHai Phan, Geller, James, Iezzi, Stephen, Huy Vo, Dejing Dou, Soon Ae Chun An Ensemble Deep Learning Model for Drug Abuse Detection in Sparse Twitter-Sphere...The 17th World Congress of Medical and Health Informatics, 25-30 August 2019, Lyon, France.. Studies in Health Technology & Informatics 2019;264 doi: 10.3233/SHTI190204.	USA/NEW JERSEY**	DEEP LEARNING***	DRUG ABUSE***	NOT EXTRACTED	NOT EXTRACTED	TWITTER DATASET**	SOCIAL MEDIA PLATFORMS***	ABUSE-RELATED KEYWORDS**	NOT EXTRACTED	NOT EXTRACTED	NOT EXTRACTED	NOT EXTRACTED	NA
Nakai 2023	An Examination of Eating Experiences in Relation to Psychological States, Loneliness, and Depression Using BERT	Nakai, K., Iwai, R., Kumada, T. An Examination of Eating Experiences in Relation to Psychological States, Loneliness, and Depression Using BERT. Lecture Notes in Computer Science (including subseries Lecture Notes in Artificial Intelligence and Lecture Notes in Bioinformatics) 2023;13859 LNAI doi: 10.1007/978-3-031-29168-5_14.	JAPAN***	BERT***	DEPRESSION***,LONELINESS***	AGE***,GENDER***,LIVING STATUS**	NOT EXTRACTED	EATING EXPERIENCES DATASET*	CROWDSOURCED TEXTUAL DATA*	PSYCHOLOGICAL STATES**,PSYCHOLOGICAL TRAITS**	NOT EXTRACTED	NOT EXTRACTED	NOT EXTRACTED	NOT EXTRACTED	NA
Choi 2020	An Exploratory Study of the Research on Caregiver Depression: Using Bibliometrics and LDA Topic Modeling	Choi, S., Seo, J. An Exploratory Study of the Research on Caregiver Depression: Using Bibliometrics and LDA Topic Modeling. Issues in Mental Health Nursing 2020;41(7) doi: 10.1080/01612840.2019.1705944.	USA/PENNSYLVANIA***	LDA***	CAREGIVER DEPRESSION***	NOT EXTRACTED	NOT EXTRACTED	426 ARTICLES FROM CLARIVATE ANALYTICS WEB OF SCIENCE*	OTHER (BIBLIOMETRIC ANALYSIS AND TOPIC MODELING)**	BIBLIOMETRIC INDICATORS, LATENT TOPICS RELATED TO CAREGIVER DEPRESSION*	NOT EXTRACTED	NOT EXTRACTED	NOT EXTRACTED	NOT EXTRACTED	NA
Teng 2024	An Intra- and Inter-Emotion Transformer-Based Fusion Model with Homogeneous and Diverse Constraints Using Multi-Emotional Audiovisual Features for Depression Detection	Teng, S., Liu, J., Huang, Y., Chai, S., Tateyama, T., Huang, X., Lin, L., Chen, Y.-W. An Intra- and Inter-Emotion Transformer-Based Fusion Model with Homogeneous and Diverse Constraints Using Multi-Emotional Audiovisual Features for Depression Detection. IEICE Transactions on Information and Systems 2024;E107.D(3) doi: 10.1587/transinf.2023HCP0006.	CHINA***	DEEP LEARNING***	DEPRESSION***	AGE***,GENDER***	NOT EXTRACTED	CHINESE SOOCHOW UNIVERSITY STUDENTS DATASET***	OTHER (BEHAVIORAL DATASET)*	EMOTIONAL CATEGORIES**,PRESENCE OR ABSENCE OF DEPRESSIVE SYMPTOMS**	NOT EXTRACTED	NOT EXTRACTED	NOT EXTRACTED	NOT EXTRACTED	NA
Bargshady 2024	An Investigation of¬†Video Vision Transformers for¬†Depression Severity Estimation from¬†Facial Video Data	Bargshady, G., Goecke, R. An Investigation of¬†Video Vision Transformers for¬†Depression Severity Estimation from¬†Facial Video Data. Lecture Notes in Computer Science (including subseries Lecture Notes in Artificial Intelligence and Lecture Notes in Bioinformatics) 2024;14403 LNCS doi: 10.1007/978-981-97-0376-0_16.	AUSTRALIA***	DEEP LEARNING***	DEPRESSION***	AGE***	NOT EXTRACTED	AVEC2013 AND AVEC2014**	OTHER [VIDEO DATA]**	DEPRESSION SEVERITY LEVELS**,FACIAL EXPRESSIONS**	NOT EXTRACTED	NOT EXTRACTED	NOT EXTRACTED	NOT EXTRACTED	NA
Wang 2023	An NLP approach to identify SDoH-related circumstance and suicide crisis from death investigation narratives	Wang, S., Dang, Y., Sun, Z., Ding, Y., Pathak, J., Tao, C., Xiao, Y., Peng, Y. An NLP approach to identify SDoH-related circumstance and suicide crisis from death investigation narratives. Journal of the American Medical Informatics Association : JAMIA 2023;30(8) doi: 10.1093/jamia/ocad068.	USA/TEXAS***	TRANSFORMER-BASED MODEL***	SUICIDE**	AGE***,GENDER***	NOT EXTRACTED	NATIONAL VIOLENT DEATH REPORTING SYSTEM (NVDRS)**	CLINICAL NOTES***	SDOH-RELATED CIRCUMSTANCES**,SUICIDE CRISES**	YES**	PRIVATE*	NOT EXTRACTED	HTTPS://WWW.CDC.GOV/VIOLENCEPREVENTION/DATASOURCES/NVDRS/DATAACCESS.HTML**	No
KIlI√ßaslan 2008	An NLP-Based 3D scene generation system for children with autism or mental retardation	KIlI√ßaslan, Y., U√ßar, √ñ., G√ºner, E.S. An NLP-Based 3D scene generation system for children with autism or mental retardation. Lecture Notes in Computer Science (including subseries Lecture Notes in Artificial Intelligence and Lecture Notes in Bioinformatics) 2008;5097 LNAI doi: 10.1007/978-3-540-69731-2_88.	TURKEY***	HPSG-BASED NLP*	AUTISM***,MENTAL RETARDATION***	NOT EXTRACTED	NOT EXTRACTED	S2S**	OTHER (EDUCATIONAL SOFTWARE)*	SEMANTIC REPRESENTATIONS**,TURKISH SENTENCES***	NOT EXTRACTED	NOT EXTRACTED	NOT EXTRACTED	NOT EXTRACTED	NA
Perez 2023	An NLP-assisted Bayesian time-series analysis for prevalence of Twitter cyberbullying during the COVID-19 pandemic	Perez, C., Karmakar, S. An NLP-assisted Bayesian time-series analysis for prevalence of Twitter cyberbullying during the COVID-19 pandemic. Social Network Analysis and Mining 2023;13(1) doi: 10.1007/s13278-023-01053-4.	USA/FLORIDA**	NLP**	CYBERBULLYING***	NOT EXTRACTED	NOT EXTRACTED	TWITTER DATASET***	SOCIAL MEDIA PLATFORMS***	PROBABILITIES OF TWEETS BEING OFFENSIVE AND HATEFUL**	YES***	PUBLIC WITH RESTRICTIONS**	SIGNING USE AGREEMENT*	HTTPS://DATAVERSE.HARVARD.EDU/PRIVATEURL.XHTML?TOKEN=8B866F9E-3A0C-4897-A839-B0FE6A0C2FC8***	No
Hu 2023	An analysis of Chinese nursing electronic medical records to predict violence in psychiatric inpatients using text mining and machine learning techniques	Hu, Y.-H., Hung, J.-H., Hu, L.-Y., Huang, S.-Y., Shen, C.-C. An analysis of Chinese nursing electronic medical records to predict violence in psychiatric inpatients using text mining and machine learning techniques. PLoS ONE 2023;18(6 June) doi: 10.1371/journal.pone.0286347.	TAIWAN***	MACHINE LEARNING**,TEXT MINING**	VIOLENCE IN PSYCHIATRIC INPATIENTS***	AGE***,GENDER***,HISTORY OF SUBSTANCE USE***,MARITAL STATUS***,VIOLENT HISTORY***	NOT EXTRACTED	CHINESE NURSING ELECTRONIC MEDICAL RECORDS (EMRS)**	CLINICAL NOTES***	DIAGNOSIS DATA***,NURSING RECORDS***,PERSONAL DATA***	NOT EXTRACTED	NOT EXTRACTED	NOT EXTRACTED	NOT EXTRACTED	NA
Sibilano 2023	An attention-based deep learning approach for the classification of subjective cognitive decline and mild cognitive impairment using resting-state EEG.	Sibilano E, Brunetti A, Buongiorno D, Lassi M, Grippo A, Bessi V, Micera S, Mazzoni A, Bevilacqua V An attention-based deep learning approach for the classification of subjective cognitive decline and mild cognitive impairment using resting-state EEG.. J Neural Eng 2023;20(1) doi: 10.1088/1741-2552/acb96e.	ITALY***	DEEP LEARNING***	MILD COGNITIVE IMPAIRMENT***,SUBJECTIVE COGNITIVE DECLINE***	AGE***,GENDER***	NOT EXTRACTED	EEG DATASET*	CLINICAL NOTES**	ALPHA***,BETA FREQUENCY BANDS**,DELTA**,THETA***	NOT EXTRACTED	NOT EXTRACTED	NOT EXTRACTED	NOT EXTRACTED	NA
Haleem 2019	An automated text mining approach for classifying mental-ill health incidents from police incident logs for data-driven intelligence	Haleem, M.S., Han, L., Harding, P.J., Ellison, M. An automated text mining approach for classifying mental-ill health incidents from police incident logs for data-driven intelligence. Conference Proceedings - IEEE International Conference on Systems, Man and Cybernetics 2019;2019-October doi: 10.1109/SMC.2019.8914240.	UK***	DEEP LEARNING***	MENTAL-ILL HEALTH**	NOT EXTRACTED	NOT EXTRACTED	POLICE INCIDENT LOGS**	CLINICAL NOTES***	MH OR NMH CLASSIFICATION*	NOT EXTRACTED	NOT EXTRACTED	NOT EXTRACTED	NOT EXTRACTED	NA
Tiwari 2024	An ensemble approach to detect depression from social media platform: E-CLS	Tiwari, S.S., Pandey, R., Deepak, A., Singh, J.P., Tripathi, S. An ensemble approach to detect depression from social media platform: E-CLS. Multimedia Tools and Applications 2024; doi: 10.1007/s11042-023-17971-6.	INDIA***	DEEP LEARNING**	DEPRESSION***	NOT EXTRACTED	NOT EXTRACTED	DEPRESSIVE DATASET (DEPDS)**	SOCIAL MEDIA PLATFORMS***	DEPRESSIVE AND NON-DEPRESSIVE TWEETS**	NOT EXTRACTED	NOT EXTRACTED	NOT EXTRACTED	NOT EXTRACTED	NA
Khapre 2021	An evaluation of symptom domains in the 2 years before pregnancy as predictors of relapse in the perinatal period in women with severe mental illness	Khapre, S., Stewart, R., Taylor, C. An evaluation of symptom domains in the 2 years before pregnancy as predictors of relapse in the perinatal period in women with severe mental illness. European Psychiatry 2021;64(1) doi: 10.1192/j.eurpsy.2021.18.	UNITED KINGDOM**	NATURAL LANGUAGE PROCESSING***	BIPOLAR DISORDER**,SEVERE MENTAL ILLNESS***	AGE***,ETHNICITY***,MARITAL STATUS***,RELATIONSHIP STATUS***	NOT EXTRACTED	SOUTH LONDON AND MAUDSLEY BIOBANK CLINICAL RECORD INTERACTIVE SEARCH (CRIS)*	CLINICAL NOTES***	DEPRESSION**,DISORGANIZATION***,MANIA**,NEGATIVE***,SYMPTOM DOMAINS (POSITIVE**	NOT EXTRACTED	NOT EXTRACTED	NOT EXTRACTED	NOT EXTRACTED	NA
Althobaiti 2023	An open-source dataset for arabic fine-grained emotion recognition of online content amid COVID-19 pandemic	Althobaiti, M.J. An open-source dataset for arabic fine-grained emotion recognition of online content amid COVID-19 pandemic. Data in Brief 2023;51 doi: 10.1016/j.dib.2023.109745.	SAUDI ARABIA***	DEEP LEARNING**	EMOTION RECOGNITION***	NOT EXTRACTED	NOT EXTRACTED	ARPANEMO***	SOCIAL MEDIA PLATFORMS***	ANTICIPATION***,CONFUSION***,DISGUST***,EMOTION CATEGORIES (ANGER**,FEAR***,JOY***,NEUTRAL**,OPTIMISM***,PESSIMISM***,SADNESS***,SURPRISE)**	YES***	PUBLIC***	NOT EXTRACTED	HTTPS://DATA.MENDELEY.COM/DATASETS/D9YY8W52NS***	No
Baghdadi 2022	An optimized deep learning approach for suicide detection through Arabic tweets	Baghdadi, N.A., Malki, A., Balaha, H.M., AbdulAzeem, Y., Badawy, M., Elhosseini, M. An optimized deep learning approach for suicide detection through Arabic tweets. PeerJ Computer Science 2022;8 doi: 10.7717/PEERJ-CS.1070.	SAUDI ARABIA***	BERT**	SUICIDE***	NOT EXTRACTED	NOT EXTRACTED	ARABIC TWEETS DATASET***	SOCIAL MEDIA PLATFORMS***	TWEETS CATEGORIZED AS "SUICIDE" OR "NORMAL", PERFORMANCE METRICS*	YES***	PUBLIC***	NOT EXTRACTED	HTTPS://GITHUB.COM/HOSSAMBALAHA/AN-OPTIMIZED-DEEP-LEARNING-APPROACH-FOR-SUICIDE-DETECTION-THROUGH-ARABIC-TWEETS***	Yes
Malgaroli 2024	An overview of diagnostics and therapeutics using large language models	Malgaroli, M., McDuff, D. An overview of diagnostics and therapeutics using large language models. J. Trauma. Stress 2024; doi: 10.1002/jts.23082.	USA/NEW YORK***	LARGE LANGUAGE MODELS**	PTSD**,STRESS DISORDERS**	NOT EXTRACTED	NOT EXTRACTED	NOT EXTRACTED	OTHER*	DIAGNOSTIC ASSESSMENTS, CLINICAL NOTE GENERATION, THERAPEUTIC SUPPORT*	NOT EXTRACTED	NOT EXTRACTED	NOT EXTRACTED	NOT EXTRACTED	NA
Wu 2022	Analysis and Evaluation of the Impact of Integrating Mental Health Education into the Teaching of University Civics Courses in the Context of Artificial Intelligence	Wu, J. Analysis and Evaluation of the Impact of Integrating Mental Health Education into the Teaching of University Civics Courses in the Context of Artificial Intelligence. Wireless Communications and Mobile Computing 2022;2022 doi: 10.1155/2022/5378694.	CHINA***	BERT***,BILSTM-ATTENTION***,CNN***	MENTAL HEALTH EDUCATION***	NOT EXTRACTED	NOT EXTRACTED	CHINESE AND ENGLISH MENTAL HEALTH AND IDEOLOGY CLASSIFICATION DATASET**	OTHER**	SENTIMENT POLARITY (POSITIVE, NEGATIVE)*	YES*	NOT EXTRACTED	NOT EXTRACTED	NOT EXTRACTED	NA
Febriany 2021	Analysis model for identifying negative posts based on social media	Febriany, A., Utama, D.N. Analysis model for identifying negative posts based on social media. International Journal of Emerging Technology and Advanced Engineering 2021;11(10) doi: 10.46338/IJETAE1021_12.	INDONESIA***	NA√èVE BAYES***	CYBERBULLYING***	NOT EXTRACTED	NOT EXTRACTED	INDONESIAN LANGUAGE CYBERBULLYING DATASET*	SOCIAL MEDIA PLATFORMS***	ATTITUDE**,DISABLED PERSON**,GENERAL BULLYING**,PSYCHOLOGY AND STUPIDITY**	NOT EXTRACTED	NOT EXTRACTED	NOT EXTRACTED	NOT EXTRACTED	NA
Mao 2023	Analysis of Automated Clinical Depression Diagnosis in a Chinese Corpus.	Mao K, Wang DB, Zheng T, Jiao R, Zhu Y, Wu B, Qian L, Lyu W, Chen J, Ye M Analysis of Automated Clinical Depression Diagnosis in a Chinese Corpus.. IEEE Trans Biomed Circuits Syst 2023;17(5) doi: 10.1109/TBCAS.2023.3291554.	CHINA***	OTHER**	DEPRESSION***	ACADEMIC QUALIFICATION**,AGE***,GENDER***,MARITAL STATUS**,WORKING STATUS**	NOT EXTRACTED	WENZHOU KANGNING DATASET***	CLINICAL NOTES***	AUDIO RECORDINGS***,TRANSCRIPTIONS**	YES***	PUBLIC WITH RESTRICTIONS**	SIGNING USE AGREEMENT**	HTTPS://GITHUB.COM/UOFABINARYLAB/MDDINTERVIEW***	No
Timakum 2022	Analysis of E-mental health research: mapping the relationship between information technology and mental healthcare	Timakum, T., Xie, Q., Song, M. Analysis of E-mental health research: mapping the relationship between information technology and mental healthcare. BMC Psychiatry 2022;22(1) doi: 10.1186/s12888-022-03713-9.	REPUBLIC OF KOREA***	TEXT MINING**	ANXIETY**,DEPRESSION**	NOT EXTRACTED	NOT EXTRACTED	WEB OF SCIENCE (WOS) AND PUBMED CENTRAL (PMC) DATASETS**	OTHER (BIBLIOGRAPHIC RECORDS AND FULL-TEXT ARTICLES)**	DISEASES**,SYMPTOMS**,TREATMENTS**	NOT EXTRACTED	NOT EXTRACTED	NOT EXTRACTED	NOT EXTRACTED	NA
Ahmed 2024	Analysis of Mental Health Counseling Conversation Using Natural Language Processing	Ahmed, S., Khurshid, S., Imran, M., Siddiqui, M.S., Hina, S., Ahmed, M. Analysis of Mental Health Counseling Conversation Using Natural Language Processing. Journal of Computer Science 2024;20(3) doi: 10.3844/jcssp.2024.303.309.	PAKISTAN***	BERT***	DEPRESSION**	NOT EXTRACTED	NOT EXTRACTED	COUNSEL CHAT DATASET**	ONLINE FORUM***	UPVOTES***	NOT EXTRACTED	NOT GIVEN*	NOT EXTRACTED	NOT EXTRACTED	NA
Zingg 2021	Analysis of Online Peripartum Depression Communities: Application of Multilabel Text Classification Techniques to Inform Digitally-Mediated Prevention and Management.	Zingg A, Singh T, Myneni S Analysis of Online Peripartum Depression Communities: Application of Multilabel Text Classification Techniques to Inform Digitally-Mediated Prevention and Management.. Front Digit Health 2021;3 doi: 10.3389/fdgth.2021.653769.	USA/TEXAS***	RANDOM FOREST***	PERIPARTUM DEPRESSION***	NOT EXTRACTED	NOT EXTRACTED	USER POSTS FROM ONLINE FORUMS*	ONLINE FORUM**	USER POST CONTENT CLASSIFIED BY THEMES, MEDICATION DISCUSSIONS, SYMPTOM DISCLOSURE, SOCIAL SUPPORT*	YES***	PUBLIC***	NOT EXTRACTED	HTTPS://COMMUNITY.WHATTOEXPECT.COM/FORUMS/POSTPARTUM-DEPRESSION.HTML*	No
Kubota 2024	Analysis of Relationships Between Suicide and Time of Life and Lifestyle Behaviors in Japan Before and After the COVID-19 Pandemic and Use of Generative AI for EBPM	Kubota, T. Analysis of Relationships Between Suicide and Time of Life and Lifestyle Behaviors in Japan Before and After the COVID-19 Pandemic and Use of Generative AI for EBPM. Lect. Notes Comput. Sci. 2024;14690 LNCS doi: 10.1007/978-3-031-60114-9_5.	JAPAN***	CHATGPT***	SUICIDE***	AGE***,OCCUPATION***	NOT EXTRACTED	BASIC DATA ON SUICIDE IN LOCAL COMMUNITIES***	CLINICAL NOTES***	REASONS FOR SUICIDE**,SUICIDE RATES**	YES*	NOT EXTRACTED	NOT EXTRACTED	NOT EXTRACTED	NA
Kalvesmaki 2022	Analysis of a national response to a White House directive for ending veteran suicide	Kalvesmaki, A.F., Chapman, A.B., Peterson, K.S., Pugh, M.J., Jones, M., Gleason, T.C. Analysis of a national response to a White House directive for ending veteran suicide. Health Services Research 2022;57(S1) doi: 10.1111/1475-6773.13931.	USA/UTAH***	NATURAL LANGUAGE PROCESSING***	VETERAN SUICIDE***	NOT EXTRACTED	NOT EXTRACTED	FEDERAL REQUEST FOR INFORMATION (RFI)*	OTHER (OPEN-ENDED RESPONSES)*	BARRIERS TO CARE***,DATA/RESEARCH***,PREVENTION AND INTERVENTION***,RISK ASSESSMENT***,RISK FACTORS***	YES***	PUBLIC**	NOT EXTRACTED	HTTPS://WWW.VA.GOV/PREVENTS/DOCS/PRE-007-THE-PREVENTS-ROADMAP-1-2_508.PDF***	Yes
Kalvesmaki 2022	Analysis of a national response to a White House directive for ending veteran suicide.	Kalvesmaki AF, Chapman AB, Peterson KS, Pugh MJ, Jones M, Gleason TC Analysis of a national response to a White House directive for ending veteran suicide.. Health Serv Res 2022;57 Suppl 1(Suppl 1) doi: 10.1111/1475-6773.13931.	USA/UTAH***	NATURAL LANGUAGE PROCESSING**	VETERAN SUICIDE***	NOT EXTRACTED	NOT EXTRACTED	FEDERAL REQUEST FOR INFORMATION (RFI)*	OTHER (OPEN-ENDED RESPONSES)*	BARRIERS TO CARE***,DATA/RESEARCH***,PREVENTION AND INTERVENTION***,RISK ASSESSMENT***,RISK FACTORS***	YES***	PUBLIC**	NOT EXTRACTED	HTTPS://WWW.VA.GOV/PREVENTS/DOCS/PRE-007-THE-PREVENTS-ROADMAP-1-2_508.PDF*	Yes
Kramer 2024	Analysis of addiction craving onset through natural language processing of the online forum Reddit	Kramer, T., Groh, G., St√ºben, N., Soyka, M. Analysis of addiction craving onset through natural language processing of the online forum Reddit. PLoS ONE 2024;19(5 May) doi: 10.1371/journal.pone.0301682.	GERMANY***	LDA***,WORD2VEC***	ALCOHOL USE DISORDER (AUD)***,CRAVINGS**	NOT EXTRACTED	NOT EXTRACTED	REDDIT DATASET FROM THE STOPDRINKING SUBREDDIT*	SOCIAL MEDIA PLATFORMS***	CRAVING CONTENT**,SOCIAL ENVIRONMENT**	YES***	PUBLIC***	NOT EXTRACTED	HTTPS://DOI.ORG/10.5281/ZENODO.10632894***	Yes
Jha 2020	Analysis of associations between emotions and activities of drug users and their addiction recovery tendencies from social media posts using structural equation modeling.	Jha D, Singh R Analysis of associations between emotions and activities of drug users and their addiction recovery tendencies from social media posts using structural equation modeling.. BMC Bioinformatics 2020;21(Suppl 18) doi: 10.1186/s12859-020-03893-9.	USA/NEW YORK***	STRUCTURAL EQUATION MODELING***	ADDICTION RECOVERY**	AGE***,GENDER***	NOT EXTRACTED	REDDIT DATA FROM RECREATIONAL DRUG USE AND DRUG ADDICTION RECOVERY SUBREDDITS*	SOCIAL MEDIA PLATFORMS***	EMOTIONAL DISTRESS***,PHYSICAL PAIN***,RELATIONSHIPS**,SELF-DEVELOPMENT ACTIVITIES**	NOT EXTRACTED	NOT EXTRACTED	NOT EXTRACTED	NOT EXTRACTED	NA
Kim 2022	Analysis of depression in social media texts through the Patient Health Questionnaire-9 and natural language processing	Kim, N.H., Kim, J.M., Park, D.M., Ji, S.R., Kim, J.W. Analysis of depression in social media texts through the Patient Health Questionnaire-9 and natural language processing. Digital Health 2022;8 doi: 10.1177/20552076221114204.	SOUTH KOREA***	BERT***	DEPRESSION***	AGE, GENDER*	NOT EXTRACTED	SOCIAL MEDIA TEXTS DATASET*	SOCIAL MEDIA PLATFORMS***	SENTENCES RELATED TO DEPRESSION, PHQ-9 SYMPTOMS*	NOT EXTRACTED	NOT EXTRACTED	NOT EXTRACTED	NOT EXTRACTED	NA
Cao 2021	Analysis of social media data for public emotion on the Wuhan lockdown event during the COVID-19 pandemic.	Cao G, Shen L, Evans R, Zhang Z, Bi Q, Huang W, Yao R, Zhang W Analysis of social media data for public emotion on the Wuhan lockdown event during the COVID-19 pandemic.. Comput Methods Programs Biomed 2021;212 doi: 10.1016/j.cmpb.2021.106468.	CHINA***	BI-DIRECTIONAL LONG SHORT-TERM MEMORY**,WORD2VEC***	PUBLIC EMOTION DURING THE WUHAN LOCKDOWN*	GENDER***,LOCATION***	NOT EXTRACTED	SINA WEIBO*	SOCIAL MEDIA PLATFORMS***	COMMENTS_COUNT**,GENDER**,LIKES_COUNT**,LOCATION**,REPOSTS_COUNT**,USER_ID***	YES***	PUBLIC*	NOT EXTRACTED	NOT EXTRACTED	NA
Smink 2021	Analysis of the Emails From the Dutch Web-Based Intervention ‚ÄúAlcohol de Baas‚Äù: Assessment of Early Indications of Drop-Out in an Online Alcohol Abuse Intervention	Smink, W.A.C., Sools, A.M., Postel, M.G., Tjong Kim Sang, E., Elfrink, A., Libbertz-Mohr, L.B., Veldkamp, B.P., Westerhof, G.J. Analysis of the Emails From the Dutch Web-Based Intervention ‚ÄúAlcohol de Baas‚Äù: Assessment of Early Indications of Drop-Out in an Online Alcohol Abuse Intervention. Front. Psychiatry 2021;12 doi: 10.3389/fpsyt.2021.575931.	NETHERLANDS***	OTHER (TEXT MINING)*	ALCOHOL USE DISORDER***	AGE***,EDUCATION***,GENDER***,MARITAL STATUS**,NATIONALITY***,TOBACCO USE**	NOT EXTRACTED	EMAILS FROM THE DUTCH WEB-BASED INTERVENTION ‚ÄúALCOHOL DE BAAS‚Äù**	CLINICAL NOTES***	CLIENT CHARACTERISTICS**,EMAIL TEXTS**,LIWC SCORES**	NO*	NOT EXTRACTED	NOT EXTRACTED	NOT EXTRACTED	NA
Park 2021	Analysis of the supportive care needs of the parents of preterm children in South Korea using big data text-mining: Topic modeling	Park, J.H., Lee, H., Cho, H. Analysis of the supportive care needs of the parents of preterm children in South Korea using big data text-mining: Topic modeling. Child Health Nursing Research 2021;27(1) doi: 10.4094/chnr.2021.27.1.34.	SOUTH KOREA***	TEXT MINING**	SUPPORTIVE CARE NEEDS OF PARENTS OF PRETERM CHILDREN***	NOT EXTRACTED	NOT EXTRACTED	NAVER ONLINE NEWSPAPER ARTICLES AND SOCIAL NETWORK SERVICE POSTS*	ONLINE FORUM*	CONCERNS ABOUT GROWTH AND DEVELOPMENT***,PARENTING DIFFICULTIES**,SUPPORTIVE CARE NEEDS***	NOT EXTRACTED	NOT EXTRACTED	NOT EXTRACTED	NOT EXTRACTED	NA
Chong 2020	Analysis on Reflective Writing Using Natural Language Processing and Sentiment Analysis	Chong, C., Sheikh, U.U., Samah, N.A., Sha'Ameri, A.Z. Analysis on Reflective Writing Using Natural Language Processing and Sentiment Analysis. IOP Conference Series: Materials Science and Engineering 2020;884(1) doi: 10.1088/1757-899X/884/1/012069.	MALAYSIA***	FUZZY LOGIC***	REFLECTIVE WRITING**	NOT EXTRACTED	NOT EXTRACTED	REFLECTIVE WRITING JOURNALS*	CLINICAL NOTES*	REFLECTIVE CATEGORY LEVELS (0-4)*	NOT EXTRACTED	NOT EXTRACTED	NOT EXTRACTED	NOT EXTRACTED	NA
WongDelacruz 2024	Analyze and Implement a Reinforced AI Chatbot in Guayaquil to Improve Mental Health in Adolescents with the Use of the Neural Generative Models	Wong Delacruz, N.W.-T., Sotomayor Sanchez, M. Analyze and Implement a Reinforced AI Chatbot in Guayaquil to Improve Mental Health in Adolescents with the Use of the Neural Generative Models. Commun. Comput. Info. Sci. 2024;2049 CCIS doi: 10.1007/978-3-031-58956-0_5.	ECUADOR***	BERT**,GPT-3**,TEXTBLOB***	ANXIETY***,DEPRESSION**,LONELINESS**	AGE**	NOT EXTRACTED	CHATBOT CONVERSATION DATASET*	OTHER (CHATBOT CONVERSATION DATASET)*	USER SENTIMENTS**	NOT EXTRACTED	NOT EXTRACTED	NOT EXTRACTED	NOT EXTRACTED	NA
Anika 2024	Analyzing Multiple Data Sources for Suicide Risk Detection: A Deep Learning Hybrid Approach	Anika, S., Dewanjee, S., Muntaha, S. Analyzing Multiple Data Sources for Suicide Risk Detection: A Deep Learning Hybrid Approach. International Journal of Advanced Computer Science and Applications 2024;15(2) doi: 10.14569/IJACSA.2024.0150270.	BANGLADESH***	DEEP LEARNING***	SUICIDAL THOUGHTS***	NOT EXTRACTED	NOT EXTRACTED	REDDIT AND TWITTER DATASETS**	SOCIAL MEDIA PLATFORMS***	TEXTUAL POSTS INDICATING SUICIDAL IDEATION*	NOT EXTRACTED	NOT EXTRACTED	NOT EXTRACTED	NOT EXTRACTED	NA
Lao 2022	Analyzing Suicide Risk From Linguistic Features in Social Media: Evaluation Study.	Lao C, Lane J, Suominen H Analyzing Suicide Risk From Linguistic Features in Social Media: Evaluation Study.. JMIR Form Res 2022;6(8) doi: 10.2196/35563.	AUSTRALIA***	GRADIENT BOOST**,RANDOM FOREST**,SUPPORT VECTOR MACHINE**	SUICIDE RISK***	NOT EXTRACTED	NOT EXTRACTED	UNIVERSITY OF MARYLAND SUICIDALITY DATASET***	SOCIAL MEDIA PLATFORMS***	CLOUT**,LINGUISTIC FEATURES (AUTHENTICITY**,NEGATION)**,SUICIDE RISK RATING***	NOT EXTRACTED	NOT EXTRACTED	NOT EXTRACTED	NOT EXTRACTED	NA
Wang 2017	Analyzing and Predicting User Participations in Online Health Communities: A Social Support Perspective.	Wang X, Zhao K, Street N Analyzing and Predicting User Participations in Online Health Communities: A Social Support Perspective.. J Med Internet Res 2017;19(4) doi: 10.2196/jmir.6834.	USA/IOWA***	TEXT MINING***	CANCER***	NOT EXTRACTED	NOT EXTRACTED	BREASTCANCER.ORG**	ONLINE FORUM**	COMPANIONSHIP)***,EMOTIONAL***,TYPES OF SOCIAL SUPPORT (INFORMATIONAL**	YES*	NOT EXTRACTED	NOT EXTRACTED	NOT EXTRACTED	NA
Moessner 2018	Analyzing big data in social media: Text and network analyses of an eating disorder forum.	Moessner M, Feldhege J, Wolf M, Bauer S Analyzing big data in social media: Text and network analyses of an eating disorder forum.. Int J Eat Disord 2018;51(7) doi: 10.1002/eat.22878.	GERMANY***	LDA***	EATING DISORDERS***	NOT EXTRACTED	NOT EXTRACTED	PROED FORUM**	SOCIAL MEDIA PLATFORMS***	TOPICS RELATED TO SOCIAL SUPPORT AND EATING DISORDER SPECIFIC CONTENT**	YES*	NOT EXTRACTED	NOT EXTRACTED	NOT EXTRACTED	NA
Hull 2021	Analyzing digital evidence from a telemental health platform to assess complex psychological responses to the COVID-19 pandemic: Content analysis of text messages	Hull, T.D., Levine, J., Bantilan, N., Desai, A.N., Majumder, M.S. Analyzing digital evidence from a telemental health platform to assess complex psychological responses to the COVID-19 pandemic: Content analysis of text messages. JMIR Formative Research 2021;5(2) doi: 10.2196/26190.	USA/NEW YORK***	NATURAL LANGUAGE PROCESSING***	ANXIETY***,DEPRESSION***	AGE***,GENDER***,RACE/ETHNICITY***	NOT EXTRACTED	TALKSPACE**	CLINICAL NOTES*	COVID-19 RELATED CONCERNS**	YES*	NOT EXTRACTED	NOT EXTRACTED	NOT EXTRACTED	NA
Liu 2018	Analyzing hidden populations online: topic, emotion, and social network of HIV-related users in the largest Chinese online community	Liu, C., Lu, X. Analyzing hidden populations online: topic, emotion, and social network of HIV-related users in the largest Chinese online community. BMC medical informatics and decision making 2018;18(1) doi: 10.1186/s12911-017-0579-1.	CHINA***	OTHER**	HIV/AIDS***	SEX (USER‚ÄôS SEX)*	NOT EXTRACTED	HIV BAR**	SOCIAL MEDIA PLATFORMS***	COMMENTS AND REPLIES**,CONTENT OF POSTS***,USER INFORMATION***	NOT EXTRACTED	NOT EXTRACTED	NOT EXTRACTED	NOT EXTRACTED	NA
St-Maurice 2012	Analyzing primary care data to characterize inappropriate emergency room use.	St-Maurice J, Kuo MH Analyzing primary care data to characterize inappropriate emergency room use.. Stud Health Technol Inform 2012;180	CANADA***	METAMAP 2011***	INAPPROPRIATE EMERGENCY ROOM USE**,MENTAL HEALTH**,PAIN***	AGE***,GENDER***	NOT EXTRACTED	PRIMARY CARE DATA*	CLINICAL NOTES***	UMLS CODES RELATED TO MENTAL HEALTH AND PAIN*	NOT EXTRACTED	NOT EXTRACTED	NOT EXTRACTED	NOT EXTRACTED	NA
Viani 2019	Annotating Temporal Relations to Determine the Onset of Psychosis Symptoms...MEDINFO 2019, the 17th World Congress on Medical and Health Informatics, August 25-30, 2019, Lyon, France.	Viani, Natalia, Kam, Joyce, Yin, Lucia, Verma, Somain, Stewart, Robert, Patel, Rashmi, Velupillai, Sumithra Annotating Temporal Relations to Determine the Onset of Psychosis Symptoms...MEDINFO 2019, the 17th World Congress on Medical and Health Informatics, August 25-30, 2019, Lyon, France.. Studies in Health Technology & Informatics 2019;264 doi: 10.3233/SHTI190255.	UK***	OTHER**	SCHIZOPHRENIA***	NOT EXTRACTED	NOT EXTRACTED	CRIS DATABASE**	CLINICAL NOTES***	SYMPTOMS**,TLINKS**	YES**	NOT EXTRACTED	NOT EXTRACTED	HTTPS://GITHUB.COM/MEDESTO/***	Yes
Viani 2019	Annotating Temporal Relations to Determine the Onset of Psychosis Symptoms...The 17th World Congress of Medical and Health Informatics, 25-30 August 2019, Lyon, France	Viani, Natalia, Kam, Joyce, Yin, Lucia, Verma, Somain, Stewart, Robert, Patel, Rashmi, Velupillai, Sumithra Annotating Temporal Relations to Determine the Onset of Psychosis Symptoms...The 17th World Congress of Medical and Health Informatics, 25-30 August 2019, Lyon, France. Studies in Health Technology & Informatics 2019;264 doi: 10.3233/SHTI190255.	UK**	OTHER**	SCHIZOPHRENIA***	AGE*	NOT EXTRACTED	CLINICAL RECORD INTERACTIVE SEARCH (CRIS)*	CLINICAL NOTES***	SYMPTOMS**,TIMEXES**	YES**	NOT EXTRACTED	NOT EXTRACTED	HTTPS://GITHUB.COM/MEDESTO/***	Yes
Viani 2019	Annotating temporal relations to determine the onset of psychosis symptoms	Viani, N., Kam, J., Yin, L., Verma, S., Stewart, R., Patel, R., Velupillai, S. Annotating temporal relations to determine the onset of psychosis symptoms. Studies in Health Technology and Informatics 2019;264 doi: 10.3233/SHTI190255.	UK***	OTHER**	SCHIZOPHRENIA***	AGE, GENDER*	NOT EXTRACTED	CRIS DATABASE**	CLINICAL NOTES***	SYMPTOMS (HALLUCINATIONS, DELUSIONS, ETC.), TIMEXES, POLARITY*	YES*	NOT EXTRACTED	NOT EXTRACTED	HTTPS://GITHUB.COM/MEDESTO/***	Yes
Farran 2022	Anticoagulation for atrial fibrillation in people with serious mental illness in the general hospital setting	Farran, D., Bean, D., Wang, T., Msosa, Y., Casetta, C., Dobson, R., Teo, J.T., Scott, P., Gaughran, F. Anticoagulation for atrial fibrillation in people with serious mental illness in the general hospital setting. Journal of Psychiatric Research 2022;153 doi: 10.1016/j.jpsychires.2022.06.044.	UK***	NATURAL LANGUAGE PROCESSING*	ATRIAL FIBRILLATION***,SERIOUS MENTAL ILLNESS***	AGE***,GENDER***	NOT EXTRACTED	COGSTACK***	CLINICAL NOTES***	ANTITHROMBOTIC PRESCRIPTIONS***	YES*	NOT EXTRACTED	NOT EXTRACTED	NOT EXTRACTED	NA
Mueller 2021	Antipsychotic use in dementia: the relationship between neuropsychiatric symptom profiles and adverse outcomes	Mueller, C., John, C., Perera, G., Aarsland, D., Ballard, C., Stewart, R. Antipsychotic use in dementia: the relationship between neuropsychiatric symptom profiles and adverse outcomes. European Journal of Epidemiology 2021;36(1) doi: 10.1007/s10654-020-00643-2.	UK***	NATURAL LANGUAGE PROCESSING***	DEMENTIA***,NEUROPSYCHIATRIC SYMPTOMS**	AGE***,ETHNICITY***,GENDER***,MARITAL STATUS***	INDEX OF DEPRIVATION**	SLAM CLINICAL RECORD INTERACTIVE SEARCH (CRIS)**	CLINICAL NOTES***	ANTIPSYCHOTIC PRESCRIPTION***,HONOS SCORES**	YES*	PUBLIC WITH RESTRICTIONS*	SIGNING USE AGREEMENT*	NOT EXTRACTED	NA
Janota 2024	Application of AI in the creation of discharge summaries in psychiatric clinics.	Janota B, Janota K Application of AI in the creation of discharge summaries in psychiatric clinics.. Int J Psychiatry Med 2024; doi: 10.1177/00912174241284730.	GERMANY***	CHATGPT 4.0***	ALCOHOL DEPENDENCY***,ARTERIAL HYPERTENSION***,DEPRESSIVE DISORDERS***,HYPERTENSION**,PARANOID SCHIZOPHRENIA**,SLEEPING PILL DEPENDENCY***	NOT EXTRACTED	NOT EXTRACTED	DISCHARGE SUMMARIES**	CLINICAL NOTES***	COHERENCE**,COMPLETENESS***,COMPREHENSIBILITY***,CONSISTENCY**	NOT EXTRACTED	NOT EXTRACTED	NOT EXTRACTED	NOT EXTRACTED	NA
Borah 2023	Application of NLP and Machine Learning for Mental Health Improvement	Borah, T., Ganesh Kumar, S. Application of NLP and Machine Learning for Mental Health Improvement. Lecture Notes in Networks and Systems 2023;492 doi: 10.1007/978-981-19-3679-1_16.	INDIA***	BERT***,LOGISTIC REGRESSION***,LSTM***,RANDOM FOREST***,SVM***	ANXIETY**,DEPRESSION***,FEAR**,SADNESS***,STRESS***	NOT EXTRACTED	NOT EXTRACTED	SOCIAL MEDIA POSTS DATASET FROM REDDIT AND TWITTER**	SOCIAL MEDIA PLATFORMS***	ANGRY***,EMOTIONAL CATEGORIES: HAPPY***,FEAR***,SAD***,SURPRISE***	NOT EXTRACTED	NOT EXTRACTED	NOT EXTRACTED	NOT EXTRACTED	NA
Yoon 2023	Application of Topic Modeling on Artificial Intelligence Studies as a Foundation to Develop Ethical Guidelines in African American Dementia Caregiving	Yoon, S., Broadwell, P., Sun, F.F., De Planell-Saguer, M., Davis, N. Application of Topic Modeling on Artificial Intelligence Studies as a Foundation to Develop Ethical Guidelines in African American Dementia Caregiving. Studies in Health Technology and Informatics 2023;305 doi: 10.3233/SHTI230553.	USA/NEW YORK***	TOPIC MODELING***	DEMENTIA***	RACE*	NOT EXTRACTED	MEDLINE DATABASE***	CLINICAL NOTES**	ABSTRACTS***,KEYWORDS***,TITLES***	YES***	PUBLIC***	NOT EXTRACTED	HTTPS://OSF.IO/QRUF3***	Yes
SunmooYOON 2023	Application of Topic Modeling on Artificial Intelligence Studies as a Foundation to Develop Ethical Guidelines in African American Dementia Caregiving...21st International Conference on Informatics, Management, and Technology in Healthcare (ICIMTH), July	Sunmoo YOON, BROADWELL, Peter, SUN, Frederick F., DE PLANELL-SAGUER, Maria, DAVIS, Nicole Application of Topic Modeling on Artificial Intelligence Studies as a Foundation to Develop Ethical Guidelines in African American Dementia Caregiving...21st International Conference on Informatics, Management, and Technology in Healthcare (ICIMTH), July . Studies in Health Technology & Informatics 2023;305 …	USA/NEW YORK***	TOPIC MODELING***	ANXIETY**,DEMENTIA***,SUICIDE**	NOT EXTRACTED	NOT EXTRACTED	MEDLINE DATABASE**	CLINICAL NOTES**	ABSTRACTS***,KEYWORDS***,TITLES***	YES***	PUBLIC**	NOT EXTRACTED	HTTPS://OSF.IO/QRUF3***	Yes
Jadhav 2024	Application of a Machine Learning Algorithm in Prediction of Abusive Head Trauma in Children.	Jadhav P, Sears T, Floan G, Joskowitz K, Nienow S, Cruz S, David M, de Cos V, Choi P, Ignacio RC Application of a Machine Learning Algorithm in Prediction of Abusive Head Trauma in Children.. J Pediatr Surg 2024;59(1) doi: 10.1016/j.jpedsurg.2023.09.027.	USA/CALIFORNIA***	RANDOM FOREST**	ABUSIVE HEAD TRAUMA***	AGE***,ETHNICITY***,GENDER***,INSURANCE STATUS***,RACE***	NOT EXTRACTED	FIRST FREE-TEXT PHYSICIAN NOTES**	CLINICAL NOTES***	COMPOSITE SCORES**,SENTIMENT SCORES**,SUBJECTIVITY SCORES**	NOT EXTRACTED	NOT EXTRACTED	NOT EXTRACTED	NOT EXTRACTED	NA
Hammond 2014	Application of a hybrid text mining approach to the study of suicidal behavior in a large population	Hammond, K.W., Laundry, R.J. Application of a hybrid text mining approach to the study of suicidal behavior in a large population. Proceedings of the Annual Hawaii International Conference on System Sciences 2014; doi: 10.1109/HICSS.2014.321.	USA/WASHINGTON**	NLP**	SUICIDAL BEHAVIOR***	AGE***	NOT EXTRACTED	VETERANS INDEXED SEARCH FOR ANALYTICS (VISA)**	CLINICAL NOTES***	ADVERSE CHILDHOOD EXPERIENCES***,SUICIDE ATTEMPTS***	YES*	NOT EXTRACTED	NOT EXTRACTED	NOT EXTRACTED	NA
Choi 2020	Applying Artificial Intelligence for Diagnostic Classification of Korean Autism Spectrum Disorder.	Choi ES, Yoo HJ, Kang MS, Kim SA Applying Artificial Intelligence for Diagnostic Classification of Korean Autism Spectrum Disorder.. Psychiatry Investig 2020;17(11) doi: 10.30773/pi.2020.0211.	REPUBLIC OF KOREA**	MULTICLASS DECISION FOREST***	AUTISM SPECTRUM DISORDER***	AGE***,SEX***	NOT EXTRACTED	K-ADI-R DIAGNOSTIC ALGORITHM DATASET***	CLINICAL NOTES***	DIAGNOSTIC ALGORITHM SCORES***	NOT EXTRACTED	NOT EXTRACTED	NOT EXTRACTED	NOT EXTRACTED	NA
Villatoro-Tello 2021	Applying Attention-Based Models for Detecting Cognitive Processes and Mental Health Conditions	Villatoro-Tello, E., Parida, S., Kumar, S., Motlicek, P. Applying Attention-Based Models for Detecting Cognitive Processes and Mental Health Conditions. Cognitive Computation 2021;13(5) doi: 10.1007/s12559-021-09901-1.	MEXICO***	BERT***	COGNITIVE PROCESSES**	NOT EXTRACTED	NOT EXTRACTED	GERMEVAL 2020 DATASET***	CLINICAL NOTES*	IMPLICIT MOTIVES, EMOTIONS ASSOCIATED WITH MOTIVES*	YES*	PUBLIC WITH RESTRICTIONS*	NOT EXTRACTED	HTTPS://WWW.INF.UNI-HAMBURG.DE/EN/INST/AB/LT/RESOURCES/DATA/GERMEVAL-2020-COGNITIVE-MOTIVE.HTML**	No
Shekerbekova 2021	Applying Machine Learning to Detect Depression-Related Texts on Social Networks	Shekerbekova, S., Yerekesheva, M., Tukenova, L., Turganbay, K., Kozhamkulova, Z., Omarov, B. Applying Machine Learning to Detect Depression-Related Texts on Social Networks. Commun. Comput. Info. Sci. 2021;1393 doi: 10.1007/978-981-16-3660-8_15.	KAZAKHSTAN***	OTHER (MACHINE LEARNING)*	DEPRESSION***,SUICIDE**	NOT EXTRACTED	NOT EXTRACTED	COLLECTED DATASET OF POSTS FROM VKONTAKTE*	SOCIAL MEDIA PLATFORMS***	DEPRESSION-RELATED AND NEUTRAL POSTS*	NOT EXTRACTED	NOT EXTRACTED	NOT EXTRACTED	NOT EXTRACTED	NA
Choudrie 2021	Applying and Understanding an Advanced, Novel Deep Learning Approach: A Covid 19, Text Based, Emotions Analysis Study	Choudrie, J., Patil, S., Kotecha, K., Matta, N., Pappas, I. Applying and Understanding an Advanced, Novel Deep Learning Approach: A Covid 19, Text Based, Emotions Analysis Study. Information Systems Frontiers 2021;23(6) doi: 10.1007/s10796-021-10152-6.	UK**	DEEP LEARNING***,ROBERTA**	ANXIETY**,DEPRESSION**,EMOTIONAL WELL-BEING**	NOT EXTRACTED	NOT EXTRACTED	EMOTION IN TEXT**	SOCIAL MEDIA PLATFORMS***	BOREDOM**,EMPTY**,ENTHUSIASM**,FUN**,HAPPINESS***,HATE***,LOVE**,NEUTRAL**,RELIEF***,SADNESS***,SURPRISE***,WORRY**	YES**	PUBLIC*	NOT EXTRACTED	HTTPS://CROWDFLOWER.COM/DATASETS/EMOTION-IN-TEXT*	No
Geraci 2017	Applying deep neural networks to unstructured text notes in electronic medical records for phenotyping youth depression.	Geraci J, Wilansky P, de Luca V, Roy A, Kennedy JL, Strauss J Applying deep neural networks to unstructured text notes in electronic medical records for phenotyping youth depression.. Evid Based Ment Health 2017;20(3) doi: 10.1136/eb-2017-102688.	CANADA***	DEEP LEARNING***	DEPRESSION**	AGE***,GENDER***	NOT EXTRACTED	ELECTRONIC MEDICAL RECORDS*	CLINICAL NOTES***	DIAGNOSIS INCLUSION CRITERIA**,EXCLUSION CRITERIA**	NOT EXTRACTED	NOT EXTRACTED	NOT EXTRACTED	NOT EXTRACTED	NA
Cheng 2021	Applying text mining methods to suicide research	Cheng, Q., Lui, C.S.M. Applying text mining methods to suicide research. Suicide and Life-Threatening Behavior 2021;51(1) doi: 10.1111/sltb.12680.	CHINA***,HONG KONG**	NATURAL LANGUAGE PROCESSING**	SUICIDAL BEHAVIORS**,SUICIDE RISK***	NOT EXTRACTED	NOT EXTRACTED	NOT EXTRACTED	SOCIAL MEDIA PLATFORMS, ONLINE FORUM, CLINICAL NOTES*	TEXT DOCUMENTS, SENTIMENT, EMOTIONS EXPRESSED*	NOT EXTRACTED	NOT EXTRACTED	NOT EXTRACTED	NOT EXTRACTED	NA
Castilla-Puentes 2022	Applying the Health Belief Model to Characterize Racial/Ethnic Differences in Digital Conversations Related to Depression Pre- And Mid-COVID-19: Descriptive Analysis	Castilla-Puentes, R., Pesa, J., Brethenoux, C., Furey, P., Valletta, L.G., Falcone, T. Applying the Health Belief Model to Characterize Racial/Ethnic Differences in Digital Conversations Related to Depression Pre- And Mid-COVID-19: Descriptive Analysis. JMIR Formative Research 2022;6(6) doi: 10.2196/33637.	USA/NEW JERSEY**	NATURAL LANGUAGE PROCESSING***	DEPRESSION***	AGE**,ETHNICITY**,GENDER**,RACE**	NOT EXTRACTED	CULTURINTEL*	SOCIAL MEDIA PLATFORMS***	ATTITUDES***,MINDSETS**	NOT EXTRACTED	NOT EXTRACTED	NOT EXTRACTED	NOT EXTRACTED	NA
Azzeh 2024	Arabic cyberbullying detection system using convolutional neural network and multi-head attention	Azzeh, M., Alhijawi, B., Tabbaza, A., Alabboshi, O., Hamdan, N., Jaser, D. Arabic cyberbullying detection system using convolutional neural network and multi-head attention. Int J Speech Technol 2024; doi: 10.1007/s10772-024-10118-4.	JORDAN***	CNN**	CYBERBULLYING***	NOT EXTRACTED	NOT EXTRACTED	ARCYBC***	SOCIAL MEDIA PLATFORMS***	CYBERBULLYING CONTENT, OFFENSIVE CONTENT*	YES***	PUBLIC WITH RESTRICTIONS**	NOT EXTRACTED	HTTPS://DOI.ORG/10.1007/S10772-024-10118-4*	Yes
Liu 2021	Are Diverse Media Better than a Single Medium? The Relationship between Mixed Media and Perceived Effect from the Perspective of Online Psychological Counseling.	Liu J, Gao L Are Diverse Media Better than a Single Medium? The Relationship between Mixed Media and Perceived Effect from the Perspective of Online Psychological Counseling.. Int J Environ Res Public Health 2021;18(16) doi: 10.3390/ijerph18168603.	CHINA***	SENTIMENT ANALYSIS**,TEXT ANNOTATION**	SOCIAL SUPPORT**	GENDER***,MARITAL STATUS***	NOT EXTRACTED	USER REVIEWS FROM AN ONLINE PSYCHOLOGICAL COUNSELING PLATFORM**	SOCIAL MEDIA PLATFORMS***	USER PERCEIVED SOCIAL SUPPORT**,USER SATISFACTION**	NOT EXTRACTED	NOT EXTRACTED	NOT EXTRACTED	NOT EXTRACTED	NA
Choi 2018	Arousal and valence classification model based on long short-term memory and DEAP data for mental healthcare management	Choi, E.J., Kim, D.K. Arousal and valence classification model based on long short-term memory and DEAP data for mental healthcare management. Healthc. Informatics Res. 2018;24(4) doi: 10.4258/hir.2018.24.4.309.	SOUTH KOREA**	LSTM***	AROUSAL, VALENCE*	NOT EXTRACTED	NOT EXTRACTED	DEAP DATASET***	OTHER [MULTIMODAL DATASET FOR EMOTION ANALYSIS]*	AROUSAL**,VALENCE**	YES***	PUBLIC***	NOT EXTRACTED	HTTP://WWW.EECS.QMUL.AC.UK/MMV/DATASETS/DEAP***	No
L√≥pez-√∫beda 2021	Article how successful is transfer learning for detecting anorexia on social media?	L√≥pez-√∫beda, P., Plaza-Del-arco, F.M., D√≠az-Galiano, M.C., Mart√≠n-Valdivia, M.-T. Article how successful is transfer learning for detecting anorexia on social media?. Applied Sciences (Switzerland) 2021;11(4) doi: 10.3390/app11041838.	SPAIN***	BERT***,M-BERT**,XLM**	ANOREXIA***	NOT EXTRACTED	NOT EXTRACTED	SAD (SPANISH ANOREXIA DATASET)***	SOCIAL MEDIA PLATFORMS***	TWEETS ANNOTATED AS ANOREXIA OR CONTROL*	YES***	PUBLIC*	NOT EXTRACTED	HTTPS://GITHUB.COM/PLUBEDA/SAD***	Yes
Almufareh 2023	Artificial Cognition for Detection of Mental Disability: A Vision Transformer Approach for Alzheimer‚Äôs Disease	Almufareh, M.F., Tehsin, S., Humayun, M., Kausar, S. Artificial Cognition for Detection of Mental Disability: A Vision Transformer Approach for Alzheimer‚Äôs Disease. Healthcare (Switzerland) 2023;11(20) doi: 10.3390/healthcare11202763.	SAUDI ARABIA***	VISION TRANSFORMER**	ALZHEIMER‚ÄôS DISEASE***	NOT EXTRACTED	NOT EXTRACTED	KAGGLE DATASET**	CLINICAL NOTES**	MODERATE DEMENTED***,MRI IMAGES CATEGORIZED INTO MILD-DEMENTED**,NON-DEMENTED***,VERY MILD DEMENTED***	YES***	PUBLIC***	NOT EXTRACTED	HTTPS://WWW.KAGGLE.COM/DATASETS/NINADAITHAL/IMAGESOASIS***	Yes
Frey 2020	Artificial Intelligence and Inclusion: Formerly Gang-Involved Youth as Domain Experts for Analyzing Unstructured Twitter Data	Frey, W.R., Patton, D.U., Gaskell, M.B., McGregor, K.A. Artificial Intelligence and Inclusion: Formerly Gang-Involved Youth as Domain Experts for Analyzing Unstructured Twitter Data. Social Science Computer Review 2020;38(1) doi: 10.1177/0894439318788314.	USA/NY*	DEEP LEARNING**	GANG VIOLENCE***	AGE***,ETHNICITY**,GENDER***,RACE***	NOT EXTRACTED	GANG INTERVENTION AND COMPUTER SCIENCE PROJECT***	SOCIAL MEDIA PLATFORMS***	AGGRESSION***,LOSS***,TWEETS**	YES***	PUBLIC WITH RESTRICTIONS***	SIGNING USE AGREEMENT***	NOT EXTRACTED	NA
Narynov 2020	Artificial Intelligence in Detecting Suicidal Content on Russian-Language Social Networks	Narynov, S., Kozhakhmet, K., Mukhtarkhanuly, D., Sambetbayeva, A., Omarov, B. Artificial Intelligence in Detecting Suicidal Content on Russian-Language Social Networks. Communications in Computer and Information Science 2020;1287 doi: 10.1007/978-3-030-63119-2_66.	KAZAKHSTAN***	OTHER (MACHINE LEARNING)**	DEPRESSION**,SUICIDAL IDEATION***	NOT EXTRACTED	NOT EXTRACTED	DATASET OF DEPRESSIVE POSTS IN RUSSIAN LANGUAGE COLLECTED FROM SOCIAL MEDIA**	SOCIAL MEDIA PLATFORMS***	DEPRESSED AND NON-DEPRESSED POSTS**	YES***	PUBLIC***	NOT EXTRACTED	HTTPS://DATA.MENDELEY.COM/DATASETS/838DBCJPXB/1***	No
Straw 2020	Artificial Intelligence in mental health and the biases of language based models	Straw, I., Callison-Burch, C. Artificial Intelligence in mental health and the biases of language based models. PLoS ONE 2020;15(12 December) doi: 10.1371/journal.pone.0240376.	USA/PENNSYLVANIA***	GLOVE***,WORD2VEC***	AND AGE**,GENDER**,NATIONALITY**	GENDER, RACE, SEXUALITY, AGE, NATIONALITY*	NOT EXTRACTED	GLOVE, WORD2VEC EMBEDDINGS*	OTHER*	BIASES IN WORD EMBEDDINGS RELATED TO DEMOGRAPHIC LABELS AND PSYCHIATRIC TERMS*	NOT EXTRACTED	NOT EXTRACTED	NOT EXTRACTED	NOT EXTRACTED	NA
Leung 2024	Artificial Intelligence-Based Co-Facilitator (AICF) for Detecting and Monitoring Group Cohesion Outcomes in Web-Based Cancer Support Groups: Single-Arm Trial Study.	Leung YW, Wouterloot E, Adikari A, Hong J, Asokan V, Duan L, Lam C, Kim C, Chan KP, De Silva D, Trachtenberg L, Rennie H, Wong J, Esplen MJ Artificial Intelligence-Based Co-Facilitator (AICF) for Detecting and Monitoring Group Cohesion Outcomes in Web-Based Cancer Support Groups: Single-Arm Trial Study.. JMIR Cancer 2024;10 doi: 10.2196/43070.	CANADA***	TEXT CLASSIFICATION**,WORD2VEC***	CANCER SUPPORT, GROUP COHESION*	GENDER, MARITAL STATUS*	NOT EXTRACTED	CANCER CHAT CANADA***	SOCIAL MEDIA PLATFORMS***	GROUP COHESION MENTIONS***	NOT EXTRACTED	NOT EXTRACTED	NOT EXTRACTED	NOT EXTRACTED	NA
Monteith 2024	Artificial intelligence and increasing misinformation	Monteith, S., Glenn, T., Geddes, J.R., Whybrow, P.C., Achtyes, E., Bauer, M. Artificial intelligence and increasing misinformation. British Journal of Psychiatry 2024;224(2) doi: 10.1192/bjp.2023.136.	USA/MICHIGAN***	CHATGPT***	MISINFORMATION**	NOT EXTRACTED	NOT EXTRACTED	NOT EXTRACTED	NOT RELATED TO TEXT DATASET*	NOT EXTRACTED	NO**	NOT EXTRACTED	NOT EXTRACTED	NOT EXTRACTED	NA
Adekkanattu 2018	Ascertaining Depression Severity by Extracting Patient Health Questionnaire-9 (PHQ-9) Scores from Clinical Notes	Adekkanattu, P., Sholle, E.T., DeFerio, J., Pathak, J., Johnson, S.B., Campion, T.R. Ascertaining Depression Severity by Extracting Patient Health Questionnaire-9 (PHQ-9) Scores from Clinical Notes. AMIA ... Annual Symposium proceedings. AMIA Symposium 2018;2018	USA/NEW YORK***	LEO NLP***	DEPRESSION**	AGE***,ETHNICITY***,GENDER***	NOT EXTRACTED	CLINICAL NOTES FOR PHQ-9 EXTRACTION*	CLINICAL NOTES***	PHQ-9 SCORES***	YES***	PUBLIC**	NOT EXTRACTED	HTTPS://GITHUB.COM/WCMC-RESEARCH-INFORMATICS/PHQEXTRACTOR***	Yes
Won 2024	Ascertaining injury risk issues through big data analysis: text-mining based analysis of national emergency response data	Won, J.-Y., Lee, Y.-R., Cho, M.-H., Kim, Y.-T., Lee, J.-H. Ascertaining injury risk issues through big data analysis: text-mining based analysis of national emergency response data. Frontiers in Public Health 2024;12 doi: 10.3389/fpubh.2024.1326457.	SOUTH KOREA**	TEXT MINING***	DEPRESSION***,SELF-HARM***	AGE***,GENDER***	URBAN/RURAL, ACCESS TO HEALTHCARE*	NATIONAL EMERGENCY RESPONSE DATA***	CLINICAL NOTES***	INJURY KEYWORDS***,LOCATION AND SYMPTOMS***,PATIENT DEMOGRAPHICS***	NOT EXTRACTED	NOT EXTRACTED	NOT EXTRACTED	NOT EXTRACTED	NA
Toliyat 2022	Asian hate speech detection on Twitter during COVID-19	Toliyat, A., Levitan, S.I., Peng, Z., Etemadpour, R. Asian hate speech detection on Twitter during COVID-19. Frontiers in Artificial Intelligence 2022;5 doi: 10.3389/frai.2022.932381.	USA/NEW YORK***	BERT***,DECISION TREE**,KNN**,LOGISTIC REGRESSION**,LSTM**,NAIVE BAYES**,RANDOM FOREST**,SVM**,XGBOOST**	ANTI-ASIAN HATE SPEECH***	GENDER, ETHNICITY*	NOT EXTRACTED	COVAA10M***	SOCIAL MEDIA PLATFORMS***	TWEETS RELATED TO COVID-19 AND HATE SPEECH*	NOT EXTRACTED	NOT EXTRACTED	NOT EXTRACTED	NOT EXTRACTED	NA
≈Ωuniƒá 2021	Aspect-based sentiment analysis with graph convolution over syntactic dependencies	≈Ωuniƒá, A., Corcoran, P., Spasiƒá, I. Aspect-based sentiment analysis with graph convolution over syntactic dependencies. Artificial Intelligence in Medicine 2021;119 doi: 10.1016/j.artmed.2021.102138.	UNITED KINGDOM***	GRAPH CONVOLUTION***	SENTIMENT ANALYSIS OF DRUG REVIEWS*	NOT EXTRACTED	NOT EXTRACTED	SENTIDRUGS**	OTHER [DRUG REVIEWS]**	SENTIMENT ASSOCIATED WITH ASPECTS OF DRUG REVIEWS*	NOT EXTRACTED	NOT EXTRACTED	NOT EXTRACTED	NOT EXTRACTED	NA
Jebadurai 2023	Assessing Depression Health Information Using Machine Learning	Jebadurai, J., Lebina, W.M., Shwetha, V. Assessing Depression Health Information Using Machine Learning. Commun. Comput. Info. Sci. 2023;1727 CCIS doi: 10.1007/978-3-031-28475-5_5.	INDIA***	CNN***,NAIVE BAYES***,RANDOM FOREST**,SVM***	DEPRESSION***	NOT EXTRACTED	NOT EXTRACTED	KAGGLE DATASET***	OTHER*	LABEL**,MESSAGE***	YES***	PUBLIC**	NOT EXTRACTED	HTTPS://WWW.KAGGLE.COM*	Yes
Liu 2022	Assessing Mental Health During Covid-19 Lockdown: A Smartphone-Based Multimodal Emotion Recognition Approach	Liu, I., Zhong, Q., Liu, F., Xu, H., Chen, W., Zhu, X., Ma, Y., Ni, S. Assessing Mental Health During Covid-19 Lockdown: A Smartphone-Based Multimodal Emotion Recognition Approach. ACM Int. Conf. Proc. Ser. 2022; doi: 10.1145/3565698.3565795.	CHINA***	RANDOM FOREST***,SVM***	ANXIETY**,DEPRESSION**,LONELINESS***	AGE***,SEX**	NOT EXTRACTED	HEARTILY HAPPY*	OTHER*	ACOUSTIC FEATURES***,CARDIOVASCULAR INFORMATION***,FACIAL EXPRESSIONS***,TEXT INFORMATION***	NOT EXTRACTED	NOT EXTRACTED	NOT EXTRACTED	NOT EXTRACTED	NA
Zhao 2018	Assessing Mental Health Signals among Sexual and Gender Minorities using Twitter Data.	Zhao Y, Guo Y, He X, Huo J, Wu Y, Yang X, Bian J Assessing Mental Health Signals among Sexual and Gender Minorities using Twitter Data.. 2018 IEEE Int Conf Healthc Inform Workshop (2018) 2018;2018 doi: 10.1109/ICHI-W.2018.00015.	USA/FLORIDA***	CNN***,RANDOM FOREST***	MENTAL HEALTH DISTRESS**,NEGATIVE EMOTIONS**	SEXUAL ORIENTATION**	NOT EXTRACTED	TWITTER DATA**	SOCIAL MEDIA PLATFORMS***	EMOTIONAL STATES***	NOT EXTRACTED	NOT EXTRACTED	NOT EXTRACTED	NOT EXTRACTED	NA
Alanezi 2024	Assessing the Effectiveness of ChatGPT in Delivering Mental Health Support: A Qualitative Study.	Alanezi F Assessing the Effectiveness of ChatGPT in Delivering Mental Health Support: A Qualitative Study.. J Multidiscip Healthc 2024;17 doi: 10.2147/JMDH.S447368.	SAUDI ARABIA***	CHATGPT***	ANXIETY***,BEHAVIORAL DISORDERS***,DEPRESSION***	AGE***,GENDER***	NOT EXTRACTED	CHATGPT FOR MENTAL HEALTH SUPPORT***	OTHER*	COGNITIVE BEHAVIORAL THERAPY TECHNIQUES**,CRISIS INTERVENTION***,EMOTIONAL SUPPORT***,GOAL SETTING AND MOTIVATION**,PSYCHOEDUCATION***,PSYCHOTHERAPEUTIC EXERCISES***,REFERRAL AND RESOURCE INFORMATION**,SELF-ASSESSMENT AND MONITORING**	NOT EXTRACTED	NOT EXTRACTED	NOT EXTRACTED	NOT EXTRACTED	NA
Da 2024	Assessing the needs of patients with breast cancer and their families across various treatment phases using a Latent Dirichlet Allocation model: a text-mining approach to online health communities.	Da C, Duan Y, Ji Z, Chen J, Xia H, Weng Y, Zhou T, Yuan C, Cai T Assessing the needs of patients with breast cancer and their families across various treatment phases using a Latent Dirichlet Allocation model: a text-mining approach to online health communities.. Support Care Cancer 2024;32(5) doi: 10.1007/s00520-024-08513-3.	CHINA***	LDA***	BREAST CANCER***	AGE***,USER IDENTITY***	NOT EXTRACTED	BREAST CANCER-RELATED POSTS**	ONLINE FORUM*	USER ID, POST TITLE, POST BODY, TIMESTAMP, NUMBER OF LIKES, NUMBER OF FAVORITES, NUMBER OF COMMENTS, TREATMENT PHASE, PATIENT IDENTITY*	NOT EXTRACTED	NOT EXTRACTED	NOT EXTRACTED	NOT EXTRACTED	NA
Dai 2018	Assessing the severity of positive valence symptoms in initial psychiatric evaluation records: Should we use convolutional neural networks?	Dai HJ, Jonnagaddala J Assessing the severity of positive valence symptoms in initial psychiatric evaluation records: Should we use convolutional neural networks?. PLoS One 2018;13(10) doi: 10.1371/journal.pone.0204493.	TAIWAN***	CNN***	POSITIVE VALENCE SYMPTOMS***	NOT EXTRACTED	NOT EXTRACTED	2016 CEGS N-GRID SHARED TASK CORPUS***	CLINICAL NOTES***	MILD***,MODERATE***,SEVERE)***,SEVERITY OF POSITIVE VALENCE SYMPTOMS (ABSENT***	YES***	PUBLIC WITH RESTRICTIONS***	SIGNING USE AGREEMENT***	HTTPS://WWW.I2B2.ORG/NLP/RDOCFORPSYCHIATRY/MAIN.PHP***	No
Magolou-Magolou 2021	Assessment of Lifestyle and Mental Health: Case Study of the FST Beni Mellal	Magolou-Magolou, J.M., Ha√Ør, A. Assessment of Lifestyle and Mental Health: Case Study of the FST Beni Mellal. Lecture Notes in Business Information Processing 2021;416 LNBIP doi: 10.1007/978-3-030-76508-8_7.	MOROCCO***	DEEP LEARNING***	LIFESTYLE HABITS***,MENTAL HEALTH***	NOT EXTRACTED	NOT EXTRACTED	FSTBENIMELLAL***	SOCIAL MEDIA PLATFORMS***	SENTIMENT CLASSES (ANGER, JOY, SADNESS, DISGUST, ETC.)*	NOT EXTRACTED	NOT EXTRACTED	NOT EXTRACTED	NOT EXTRACTED	NA
Acu√±aCaicedo 2020	Assessment of supervised classifiers for the task of detecting messages with suicidal ideation.	Acu√±a Caicedo RW, G√≥mez Soriano JM, Melgar Sasieta HA Assessment of supervised classifiers for the task of detecting messages with suicidal ideation.. Heliyon 2020;6(8) doi: 10.1016/j.heliyon.2020.e04412.	ECUADOR***	SUPERVISED CLASSIFIERS**	SUICIDAL IDEATION***	NOT EXTRACTED	NOT EXTRACTED	LIFE CORPUS***	SOCIAL MEDIA PLATFORMS***	MESSAGES WITH SUICIDAL IDEATION**	YES***	PUBLIC***	NOT EXTRACTED	HTTPS://GITHUB.COM/PLATAFORMALIFEUA***	Yes
Phiri 2022	Associated mortality risk of atypical antipsychotic medication in individuals with dementia.	Phiri P, Engelthaler T, Carr H, Delanerolle G, Holmes C, Rathod S Associated mortality risk of atypical antipsychotic medication in individuals with dementia.. World J Psychiatry 2022;12(2) doi: 10.5498/wjp.v12.i2.298.	UNITED KINGDOM***	NATURAL LANGUAGE PROCESSING***	DEMENTIA**	AGE***,ETHNICITY***,GENDER***	NOT EXTRACTED	CLINICAL RECORD INTERACTIVE SEARCH (CRIS)*	CLINICAL NOTES***	AGE AT DIAGNOSIS***,DATE OF DEATH**,ETHNICITY***,GENDER***,MORTALITY STATUS***	NO*	NOT EXTRACTED	NOT EXTRACTED	NOT EXTRACTED	NA
Ladner 2024	Association Between Impulsivity, Self-Harm, Suicidal Ideation, and Suicide Attempts in Patients with Traumatic Brain Injury	Ladner, L., Shick, T., Adhikari, S., Marvin, E., Weppner, J., Kablinger, A. Association Between Impulsivity, Self-Harm, Suicidal Ideation, and Suicide Attempts in Patients with Traumatic Brain Injury. J. Neurotrauma 2024; doi: 10.1089/neu.2024.0167.	USA/VIRGINIA***	NATURAL LANGUAGE PROCESSING***	IMPULSIVITY**,SELF-HARM***,SUICIDAL IDEATION***,SUICIDE ATTEMPTS***	AGE***,ETHNICITY***,RACE***,SEX**	NOT EXTRACTED	TRINETX U.S. COLLABORATIVE NETWORK***	CLINICAL NOTES***	SELF-HARM***,SUICIDAL IDEATION***,SUICIDE ATTEMPTS***	NOT EXTRACTED	NOT EXTRACTED	NOT EXTRACTED	NOT EXTRACTED	NA
Barroilhet 2020	Association between DSM-5 and ICD-11 personality dimensional traits in a general medical cohort and readmission and mortality.	Barroilhet SA, Bieling AE, McCoy TH Jr, Perlis RH Association between DSM-5 and ICD-11 personality dimensional traits in a general medical cohort and readmission and mortality.. Gen Hosp Psychiatry 2020;64 doi: 10.1016/j.genhosppsych.2020.01.003.	USA/MASSACHUSETTS***	LDA**	MORTALITY RISK**,PERSONALITY TRAITS**	AGE***,RACE/ETHNICITY***,SEX***,TYPE OF INSURANCE**	NOT EXTRACTED	ELECTRONIC HEALTH RECORDS**	CLINICAL NOTES***	MORTALITY RISK**,PERSONALITY TRAIT DOMAINS***,READMISSION RISK**	NOT EXTRACTED	NOT EXTRACTED	NOT EXTRACTED	NOT EXTRACTED	NA
McCoy 2019	Association between child psychiatric emergency room outcomes and dimensions of psychopathology	McCoy, T.H., Wiste, A.K., Doyle, A.E., Pellegrini, A.M., Perlis, R.H. Association between child psychiatric emergency room outcomes and dimensions of psychopathology. General Hospital Psychiatry 2019;59 doi: 10.1016/j.genhosppsych.2019.04.009.	USA/MASSACHUSETTS***	NATURAL LANGUAGE PROCESSING***	PSYCHIATRIC COMPLAINTS**	AGE***,RACE***,SEX***	NOT EXTRACTED	ELECTRONIC HEALTH RECORDS OF CHILDREN AGE 4-17*	CLINICAL NOTES***	LENGTH OF STAY**,RDOC SYMPTOM SCORES**	YES**	PUBLIC WITH RESTRICTIONS*	NOT EXTRACTED	HTTPS://GITHUB.COM/THMCCOY/CQH-DIMENSIONAL-PHENOTYPER*	Yes
Mason 2022	Association between depressive symptoms and cognitive-behavioural therapy receipt within a psychosis sample: a cross-sectional study	Mason, A., Irving, J., Pritchard, M., Sanyal, J., Colling, C., Chandran, D., Stewart, R. Association between depressive symptoms and cognitive-behavioural therapy receipt within a psychosis sample: a cross-sectional study. BMJ open 2022;12(5) doi: 10.1136/bmjopen-2021-051873.	UK**	NATURAL LANGUAGE PROCESSING***	DEPRESSIVE SYMPTOMS***,PSYCHOSIS***	AGE***,ETHNICITY***,GENDER***	NOT EXTRACTED	CLINICAL RECORD INTERACTIVE SEARCH (CRIS)*	CLINICAL NOTES***	DEPRESSIVE SYMPTOMS***,PRIOR CBT RECEIPT**,SYMPTOM PROFILES***	NOT EXTRACTED	NOT EXTRACTED	NOT EXTRACTED	NOT EXTRACTED	NA
Wan 2022	Association between depressive symptoms and diagnosis of diabetes and its complications: A network analysis in electronic health records	Wan, C., Feng, W., Ma, R., Ma, H., Wang, J., Huang, R., Zhang, X., Jing, M., Yang, H., Yu, H., Liu, Y. Association between depressive symptoms and diagnosis of diabetes and its complications: A network analysis in electronic health records. Frontiers in Psychiatry 2022;13 doi: 10.3389/fpsyt.2022.966758.	CHINA***	DEEP LEARNING***	DEPRESSIVE SYMPTOMS***,TYPE 2 DIABETES MELLITUS***	AGE***,SEX***	NOT EXTRACTED	EHR NOTES OF INPATIENTS DIAGNOSED WITH T2DM**	CLINICAL NOTES***	DEPRESSIVE SYMPTOMS***	NOT EXTRACTED	NOT EXTRACTED	NOT EXTRACTED	HTTPS://GITHUB.COM/INSEPTEMBER/T5-DEPRESSION**	Yes
Baxter 2022	Association of Electronic Health Record Inbasket Message Characteristics with Physician Burnout	Baxter, S.L., Saseendrakumar, B.R., Cheung, M., Savides, T.J., Longhurst, C.A., Sinsky, C.A., Millen, M., Tai-Seale, M. Association of Electronic Health Record Inbasket Message Characteristics with Physician Burnout. JAMA Network Open 2022;5(11) doi: 10.1001/jamanetworkopen.2022.44363.	USA/CALIFORNIA***	NATURAL LANGUAGE PROCESSING**	PHYSICIAN BURNOUT***	AGE***,ETHNICITY***,GENDER***,RACE***,YEARS IN MEDICAL PRACTICE**	NOT EXTRACTED	EHR INBASKET MESSAGES***	CLINICAL NOTES***	MESSAGE CHARACTERISTICS***,SENTIMENT SCORES***	YES***	PUBLIC*	NOT EXTRACTED	NOT EXTRACTED	NA
Patel 2016	Association of cannabis use with hospital admission and antipsychotic treatment failure in first episode psychosis: An observational study	Patel, R., Wilson, R., Jackson, R., Ball, M., Shetty, H., Broadbent, M., Stewart, R., McGuire, P., Bhattacharyya, S. Association of cannabis use with hospital admission and antipsychotic treatment failure in first episode psychosis: An observational study. BMJ Open 2016;6(3) doi: 10.1136/bmjopen-2015-009888.	UK***	NATURAL LANGUAGE PROCESSING**	CANNABIS USE**,FIRST EPISODE PSYCHOSIS**	AGE***,ETHNICITY***,GENDER***,MARITAL STATUS***	NOT EXTRACTED	SLAM BRC CASE REGISTER***	CLINICAL NOTES***	CANNABIS USE**,NUMBER OF UNIQUE ANTIPSYCHOTICS PRESCRIBED**	YES*	NOT EXTRACTED	NOT EXTRACTED	NOT EXTRACTED	NA
Voelker 2021	Association of depression symptom severity with short-term risk of an initial hospital encounter in adults with major depressive disorder	Voelker, J., Wang, K., Tang, W., He, J., Daly, E., Pericone, C.D., Sheehan, J.J. Association of depression symptom severity with short-term risk of an initial hospital encounter in adults with major depressive disorder. BMC Psychiatry 2021;21(1) doi: 10.1186/s12888-021-03258-3.	USA/NEW JERSEY***	NATURAL LANGUAGE PROCESSING***	MAJOR DEPRESSIVE DISORDER***	AGE***,ETHNICITY***,GENDER***,INSURANCE TYPE***,RACE***,US GEOGRAPHIC REGION OF RESIDENCE**	NOT EXTRACTED	OPTUM ELECTRONIC HEALTH RECORD DATABASE***	CLINICAL NOTES***	CLINICAL CHARACTERISTICS***,DEMOGRAPHICS**,PHQ-9 SCORES***	NOT EXTRACTED	NOT EXTRACTED	NOT EXTRACTED	NOT EXTRACTED	NA
Kuroda 2023	Association of health literacy with anxiety about COVID-19 under an infectious disease pandemic in Japan	Kuroda, Y., Goto, A., Koriyama, C., Suzuki, K. Association of health literacy with anxiety about COVID-19 under an infectious disease pandemic in Japan. Health Promotion International 2023;38(2) doi: 10.1093/heapro/daac200.	JAPAN***	TEXT-MINING***	ANXIETY ABOUT COVID-19***	AGE***,GENDER***	NOT EXTRACTED	COVID-19 HEALTH LITERACY DATASET*	ONLINE SURVEY*	ANXIETY LEVELS**,FREE-TEXT RESPONSES**	YES*	NOT EXTRACTED	NOT EXTRACTED	NOT EXTRACTED	NA
Mitra 2023	Associations between Natural Language Processing-Enriched Social Determinants of Health and Suicide Death among US Veterans	Mitra, A., Pradhan, R., Melamed, R.D., Chen, K., Hoaglin, D.C., Tucker, K.L., Reisman, J.I., Yang, Z., Liu, W., Tsai, J., Yu, H. Associations between Natural Language Processing-Enriched Social Determinants of Health and Suicide Death among US Veterans. JAMA Network Open 2023;6(3) doi: 10.1001/jamanetworkopen.2023.3079.	USA***	BERT**	SUICIDE***	AGE***,GENDER***,MARITAL STATUS***,RACE***	NOT EXTRACTED	EHR DATABASE FROM THE VHA CORPORATE DATA WAREHOUSE***	CLINICAL NOTES***	BARRIERS TO CARE**,EMPLOYMENT OR FINANCIAL PROBLEMS**,FOOD INSECURITY**,HOUSING INSTABILITY**,JOB OR FINANCIAL INSECURITY**,LEGAL PROBLEMS**,NONSPECIFIC PSYCHOSOCIAL NEEDS**,SOCIAL ISOLATION**,SOCIAL OR FAMILIAL PROBLEMS**,TRANSITION OF CARE**,VIOLENCE**	NOT EXTRACTED	NOT EXTRACTED	NOT EXTRACTED	NOT EXTRACTED	NA
Parmar 2024	Associations between recorded loneliness and adverse mental health outcomes among patients receiving mental healthcare in South London: a retrospective cohort study	Parmar, M., Ma, R., Attygalle, S., Herath, M.D., Mueller, C., Stubbs, B., Stewart, R., Perera, G. Associations between recorded loneliness and adverse mental health outcomes among patients receiving mental healthcare in South London: a retrospective cohort study. Social Psychiatry and Psychiatric Epidemiology 2024; doi: 10.1007/s00127-024-02663-9.	UK***	NATURAL LANGUAGE PROCESSING***	LONELINESS***	AGE***,ETHNICITY***,GENDER***	AREA-LEVEL DEPRIVATION**	CRIS DATA RESOURCE**	CLINICAL NOTES***	CRISIS EPISODES**,EMERGENCY PRESENTATIONS**,RECORDED LONELINESS**	YES**	PUBLIC WITH RESTRICTIONS**	SIGNING USE AGREEMENT*	HTTPS://DOI.ORG/10.1007/S00127-024-02663-9*	Yes
Patel 2022	Associations of presenting symptoms and subsequent adverse clinical outcomes in people with unipolar depression: A prospective natural language processing (NLP), transdiagnostic, network analysis of electronic health record (EHR) data	Patel, R., Irving, J., Brinn, A., Taylor, M., Shetty, H., Pritchard, M., Stewart, R., Fusar-Poli, P., Mcguire, P. Associations of presenting symptoms and subsequent adverse clinical outcomes in people with unipolar depression: A prospective natural language processing (NLP), transdiagnostic, network analysis of electronic health record (EHR) data. BMJ Open 2022;12(4) doi: 10.1136/bmjopen-2021-056…	UK***	NATURAL LANGUAGE PROCESSING***	BIPOLAR DISORDER**,PSYCHOTIC DISORDER**,UNIPOLAR DEPRESSION***	AGE***,ETHNICITY***,GENDER***	NOT EXTRACTED	CLINICAL RECORD INTERACTIVE SEARCH (CRIS)**	CLINICAL NOTES***	PSYCHIATRIC HOSPITAL ADMISSIONS***,SYMPTOMS OF DEPRESSION**,SYMPTOMS OF MANIA**	YES***	PUBLIC WITH RESTRICTIONS***	NOT EXTRACTED	HTTPS://PROJECTS.SLAM.NHS.UK/RESEARCH/CRIS/CRIS-PROJECT-APPLICATION***	Yes
Ahmed 2023	Associations of remote mental healthcare with clinical outcomes: A natural language processing enriched electronic health record data study protocol	Ahmed, M.S., Kornblum, D., Oliver, D., Fusar-Poli, P., Patel, R. Associations of remote mental healthcare with clinical outcomes: A natural language processing enriched electronic health record data study protocol. BMJ Open 2023;13(2) doi: 10.1136/bmjopen-2022-067254.	UK***	NLP*	MENTAL HEALTH DISORDERS***	AGE***,ETHNICITY***,GENDER***,HOUSING STATUS***,MARITAL STATUS***,OCCUPATION***	HOUSING, MULTIPLE DEPRIVATION SCORE*	SLAM BRC CASE REGISTER**	CLINICAL NOTES***	CLINICAL SIGNS**,EPISODES OF SUICIDAL THOUGHTS**,SYMPTOMS***	YES**	PRIVATE*	RESTRICTED TO HONORARY OR SUBSTANTIVE EMPLOYEES OF SLAM*	HTTPS://WWW.MAUDSLEYBRC.NIHR.AC.UK/*	Yes
Maghfira 2024	Attach-SwiNet: Multimodal Attachment Style Classification Model Based on Non-Verbal Signals	Maghfira, T.N., Basaruddin, T., Alfa Krisnadhi, A., Redatin Retno Pudjiati, S. Attach-SwiNet: Multimodal Attachment Style Classification Model Based on Non-Verbal Signals. IEEE Access 2024;12 doi: 10.1109/ACCESS.2024.3397608.	INDONESIA***	DEEP LEARNING***	ATTACHMENT INSECURITY*	AGE***,ETHNICITY***	NOT EXTRACTED	INDONESIAN YOUNG ADULT ATTACHMENT (IYAA) DATASET***	OTHER (AUDIO-VIDEO DATASET)**	ATTACHMENT STYLES**,EMOTIONAL RESPONSES**	NOT EXTRACTED	NOT EXTRACTED	NOT EXTRACTED	NOT EXTRACTED	NA
Mukta 2024	Attention and Meta-Heuristic Based General Self-Efficacy Prediction Model from Multimodal Social Media Dataset	Mukta, M.S.H., Ahmad, J., Zaman, A., Islam, S. Attention and Meta-Heuristic Based General Self-Efficacy Prediction Model from Multimodal Social Media Dataset. IEEE Access 2024;12 doi: 10.1109/ACCESS.2024.3373558.	USA/MASSACHUSETTS**	1D-CNN**,BERT**,RESNET-152**,UNET++**,VGG16**	SELF-EFFICACY**	AGE***,GENDER***	NOT EXTRACTED	MULTIMODAL SOCIAL MEDIA DATASET**	SOCIAL MEDIA PLATFORMS***	EMOTIONAL ATTRIBUTES**	YES*	PUBLIC*	NOT EXTRACTED	NOT EXTRACTED	NA
Ahmed 2021	Attention-Based Deep Entropy Active Learning Using Lexical Algorithm for Mental Health Treatment	Ahmed, U., Mukhiya, S.K., Srivastava, G., Lamo, Y., Lin, J.C.-W. Attention-Based Deep Entropy Active Learning Using Lexical Algorithm for Mental Health Treatment. Frontiers in Psychology 2021;12 doi: 10.3389/fpsyg.2021.642347.	NORWAY***	DEEP LEARNING**	DEPRESSION**	NOT EXTRACTED	NOT EXTRACTED	COLLECTED FROM ONLINE FORUM, WEBSITE, AND SOCIAL MEDIA SITE*	ONLINE FORUM***	DEPRESSION SYMPTOMS**	YES*	PUBLIC WITH RESTRICTIONS*	REQUEST VIA EMAIL TO THE AUTHOR*	NOT EXTRACTED	NA
Singh 2023	Attention-Enabled Ensemble Deep Learning Models and Their Validation for Depression Detection: A Domain Adoption Paradigm	Singh, J., Singh, N., Fouda, M.M., Saba, L., Suri, J.S. Attention-Enabled Ensemble Deep Learning Models and Their Validation for Depression Detection: A Domain Adoption Paradigm. Diagnostics 2023;13(12) doi: 10.3390/diagnostics13122092.	INDIA***	DEEP LEARNING***	DEPRESSION***	NOT EXTRACTED	NOT EXTRACTED	SD-SFORD-09, DD-RED-14, DD-KGG-22, SD-TWI-23**	SOCIAL MEDIA PLATFORMS*	TEXT CONTENT**	YES**	PUBLIC WITH RESTRICTIONS*	NOT EXTRACTED	HTTP://HELP.SENTIMENT140.COM/HOME*	No
Almars 2022	Attention-based bi-lstm model for arabic depression classification	Almars, A.M. Attention-based bi-lstm model for arabic depression classification. Comput. Mater. Continua 2022;71(2) doi: 10.32604/cmc.2022.022609.	SAUDI ARABIA***	DEEP LEARNING**	DEPRESSION***	NOT EXTRACTED	NOT EXTRACTED	TWITTER DATASET***	SOCIAL MEDIA PLATFORMS***	TWEETS CLASSIFIED AS DEPRESSED OR NOT DEPRESSED**	YES***	PUBLIC WITH RESTRICTIONS*	NOT EXTRACTED	NOT EXTRACTED	NA
Hashmi 2024	Augmenting sentiment prediction capabilities for code-mixed tweets with multilingual transformers	Hashmi, E., Yayilgan, S.Y., Shaikh, S. Augmenting sentiment prediction capabilities for code-mixed tweets with multilingual transformers. Social Network Analysis and Mining 2024;14(1) doi: 10.1007/s13278-024-01245-6.	NORWAY***	TRANSFORMERS***	SENTIMENT ANALYSIS***	NOT EXTRACTED	NOT EXTRACTED	MULTISENTI DATASET***	SOCIAL MEDIA PLATFORMS***	NEUTRAL**,POSITIVE)**,SENTIMENT LABELS (NEGATIVE**	YES**	PUBLIC*	NOT EXTRACTED	HTTPS://WWW.BIGDATA.VESTFORSK.NO/ONGOING/SOCYTI*	No
Huang 2013	Autoimmune, atopic, and mental health comorbid conditions associated with alopecia areata in the United States	Huang, K.P., Mullangi, S., Guo, Y., Qureshi, A.A. Autoimmune, atopic, and mental health comorbid conditions associated with alopecia areata in the United States. JAMA Dermatology 2013;149(7) doi: 10.1001/jamadermatol.2013.3049.	USA/MASSACHUSETTS***	NATURAL LANGUAGE PROCESSING***	ANXIETY**,DEPRESSION**	AGE***,ETHNICITY**,GENDER**,RACE***	NOT EXTRACTED	RESEARCH PATIENT DATA REPOSITORY**	CLINICAL NOTES***	DEMOGRAPHICS***,DIAGNOSES***,MEDICAL RECORD NOTES**,MEDICATIONS***,PATHOLOGY REPORTS***	NOT EXTRACTED	NOT EXTRACTED	NOT EXTRACTED	NOT EXTRACTED	NA
He 2017	Automated Assessment of Patients' Self-Narratives for Posttraumatic Stress Disorder Screening Using Natural Language Processing and Text Mining.	He Q, Veldkamp BP, Glas CA, de Vries T Automated Assessment of Patients' Self-Narratives for Posttraumatic Stress Disorder Screening Using Natural Language Processing and Text Mining.. Assessment 2017;24(2) doi: 10.1177/1073191115602551.	USA/NEW JERSEY***	SVM***	POSTTRAUMATIC STRESS DISORDER**	AGE***,GENDER***	NOT EXTRACTED	PTSD CORPUS**	OTHER (SELF-NARRATIVES)**	TEXTUAL FEATURES, KEYWORDS*	YES*	PUBLIC WITH RESTRICTIONS*	NOT EXTRACTED	NOT EXTRACTED	NA
He 2023	Automated Classification of Cognitive Decline and Probable Alzheimer's Dementia Across Multiple Speech and Language Domains.	He R, Chapin K, Al-Tamimi J, Bel N, Marqui√© M, Rosende-Roca M, Pytel V, Tartari JP, Alegret M, Sanabria A, Ruiz A, Boada M, Valero S, Hinzen W Automated Classification of Cognitive Decline and Probable Alzheimer's Dementia Across Multiple Speech and Language Domains.. Am J Speech Lang Pathol 2023;32(5) doi: 10.1044/2023_AJSLP-22-00403.	SPAIN***	RANDOM FOREST***	ALZHEIMER‚ÄôS DISEASE***,MILD COGNITIVE IMPAIRMENT***,SUBJECTIVE COGNITIVE DECLINE**	AGE***,SEX***	NOT EXTRACTED	FACEHBI***	CLINICAL NOTES***	MORPHOLEXICAL FEATURES**,PROSODIC FEATURES**,SEMANTIC FEATURES**,SYNTACTIC FEATURES**	NOT EXTRACTED	NOT EXTRACTED	NOT EXTRACTED	NOT EXTRACTED	NA
Tauscher 2023	Automated Detection of Cognitive Distortions in Text Exchanges Between Clinicians and People With Serious Mental Illness	Tauscher, J.S., Lybarger, K., Ding, X., Chander, A., Hudenko, W.J., Cohen, T., Ben-Zeev, D. Automated Detection of Cognitive Distortions in Text Exchanges Between Clinicians and People With Serious Mental Illness. Psychiatric services (Washington, D.C.) 2023;74(4) doi: 10.1176/appi.ps.202100692.	USA**	BERT***	COGNITIVE DISTORTIONS***	AGE***,GENDER***	NOT EXTRACTED	TEXT MESSAGES**	CLINICAL NOTES**	CATASTROPHIZING**,JUMPING TO CONCLUSIONS**,SHOULD STATEMENTS**	NOT EXTRACTED	NOT EXTRACTED	NOT EXTRACTED	NOT EXTRACTED	NA
PANDEY 2022	A Conceptual Framework to Predict Mental Health Patients‚Äô Zoning Classification...19th Annual International Conference on Informatics, Management, and Technology in Healthcare (ICIMTH 2021) (Virtual), 16-17 October, 2021	PANDEY, Sanjib Raj, SMITH, Alan, GALL, Edmund Nigel, BHATNAGAR, Ajay, CHAUSSALET, Thierry A Conceptual Framework to Predict Mental Health Patients‚Äô Zoning Classification...19th Annual International Conference on Informatics, Management, and Technology in Healthcare (ICIMTH 2021) (Virtual), 16-17 October, 2021. Studies in Health Technology & Informatics 2022;288 doi: 10.3233/SHTI210924.	UK***	NATURAL LANGUAGE PROCESSING***	MENTAL HEALTH CONDITIONS**	NOT EXTRACTED	NOT EXTRACTED	N/A*	CLINICAL NOTES***	KEYWORDS EXTRACTION***,SENTIMENT ANALYSIS***,STATISTICAL INFORMATION***	NOT EXTRACTED	NOT EXTRACTED	NOT EXTRACTED	NOT EXTRACTED	NA
Osterhoudt 2023	Automated Fidelity Assessment for Strategy Training in Inpatient Rehabilitation using Natural Language Processing.	Osterhoudt H, Schneider CE, Mohammad HA, Shih M, Harper AE, Zhou L, Skidmore ER, Wang Y Automated Fidelity Assessment for Strategy Training in Inpatient Rehabilitation using Natural Language Processing.. AMIA Jt Summits Transl Sci Proc 2023;2023	USA/PA**	BERT***	COGNITIVE IMPAIRMENTS FOLLOWING STROKE*	AGE***,GENDER***	NOT EXTRACTED	FIDELITY ASSESSMENT DATASET*	CLINICAL NOTES***	NOT EXTRACTED	YES**	PUBLIC WITH RESTRICTIONS**	NOT EXTRACTED	NOT EXTRACTED	NA
Biernesser 2021	Automated Monitoring of Suicidal Adolescents' Digital Media Use: Qualitative Study Exploring Acceptability within Clinical Care	Biernesser, C., Zelazny, J., Brent, D., Bear, T., Mair, C., Trauth, J. Automated Monitoring of Suicidal Adolescents' Digital Media Use: Qualitative Study Exploring Acceptability within Clinical Care. JMIR Mental Health 2021;8(9) doi: 10.2196/26031.	USA/PENNSYLVANIA***	NATURAL LANGUAGE PROCESSING***	SUICIDAL RISK**	AGE***,GENDER***,RACE**,SEXUAL IDENTITY***	NOT EXTRACTED	DIGITAL MEDIA MONITORING DATASET*	OTHER (QUALITATIVE INTERVIEWS AND FOCUS GROUPS)*	LANGUAGE INDICATIVE OF SUICIDAL RISK*	NOT EXTRACTED	NOT EXTRACTED	NOT EXTRACTED	NOT EXTRACTED	NA
Peng 2023	Automated Optimization Deep Learning Model fo Assessment and Guidance System through Natura Language Processing with Reduction of Anxiety Among Students	Peng, J., Macwes, M.W. Automated Optimization Deep Learning Model fo Assessment and Guidance System through Natura Language Processing with Reduction of Anxiety Among Students. International Journal on Recent and Innovation Trends in Computing and Communication 2023;11(6) doi: 10.17762/ijritcc.v11i6.7719.	PHILIPPINES***	DEEP LEARNING***	FOREIGN LANGUAGE ANXIETY***	NOT EXTRACTED	NOT EXTRACTED	INTEGRATED OPTIMIZATION DIRECTIONAL CLUSTERING CLASSIFICATION (IODCC)*	OTHER*	ANXIETY LEVELS**,LANGUAGE PROFICIENCY***,LEARNING MOTIVATION***	NOT EXTRACTED	NOT EXTRACTED	NOT EXTRACTED	NOT EXTRACTED	NA
Karystianis 2019	Automated analysis of domestic violence police reports to explore abuse types and victim injuries: Text mining study	Karystianis, G., Adily, A., Schofield, P.W., Greenberg, D., Jorm, L., Nenadic, G., Butler, T. Automated analysis of domestic violence police reports to explore abuse types and victim injuries: Text mining study. Journal of Medical Internet Research 2019;21(3) doi: 10.2196/13067.	AUSTRALIA***	TEXT MINING***	DOMESTIC VIOLENCE***,VICTIM INJURIES**	NOT EXTRACTED	NOT EXTRACTED	CORPUS OF DOMESTIC VIOLENCE EVENTS*	CLINICAL NOTES***	ABUSE TYPES***,VICTIM INJURIES***	YES***	PUBLIC WITH RESTRICTIONS*	SIGNING USE AGREEMENT*	NOT EXTRACTED	NA
Olah 2023	Automated analysis of speech as a marker of sub-clinical psychotic experiences.	Olah J, Spencer T, Cummins N, Diederen K Automated analysis of speech as a marker of sub-clinical psychotic experiences.. Front Psychiatry 2023;14 doi: 10.3389/fpsyt.2023.1265880.	UNITED KINGDOM***	DEEP LEARNING**	SUB-CLINICAL PSYCHOTIC EXPERIENCES**	NOT EXTRACTED	NOT EXTRACTED	AUTOMATED ANALYSIS OF SPEECH AS A MARKER OF SUB-CLINICAL PSYCHOTIC EXPERIENCES*	OTHER**	ACOUSTIC FEATURES**,SPEECH FEATURES***	NOT EXTRACTED	NOT EXTRACTED	NOT EXTRACTED	NOT EXTRACTED	NA
Strous 2009	Automated characterization and identification of schizophrenia in writing.	Strous RD, Koppel M, Fine J, Nachliel S, Shaked G, Zivotofsky AZ Automated characterization and identification of schizophrenia in writing.. J Nerv Ment Dis 2009;197(8) doi: 10.1097/NMD.0b013e3181b09068.	ISRAEL***	SVM***	SCHIZOPHRENIA***	AGE***,GENDER***	NOT EXTRACTED	WRITING SPECIMENS**	CLINICAL NOTES***	COMMON WORDS**,LETTER TRI-GRAMS**,LEXICAL AND SYNTACTICAL FEATURES**,WORD REPETITIONS**	NOT EXTRACTED	NOT EXTRACTED	NOT EXTRACTED	NOT EXTRACTED	NA
Patra 2023	Automated classification of lay health articles using natural language processing: a case study on pregnancy health and postpartum depression	Patra, B.G., Sun, Z., Cheng, Z., Kumar, P.K.R.J., Altammami, A., Liu, Y., Joly, R., Jedlicka, C., Delgado, D., Pathak, J., Peng, Y., Zhang, Y. Automated classification of lay health articles using natural language processing: a case study on pregnancy health and postpartum depression. Frontiers in Psychiatry 2023;14 doi: 10.3389/fpsyt.2023.1258887.	USA/NEW YORK***	BERT***,GPT-3.5-TURBO***,RANDOM FOREST***	POSTPARTUM DEPRESSION***	NOT EXTRACTED	NOT EXTRACTED	GOLD STANDARD CORPUS**	ONLINE SOURCES*	EXERCISE**,MENTAL HEALTH**,RELEVANCE TO PREGNANCY**	YES***	PUBLIC***	NOT EXTRACTED	HTTPS://GITHUB.COM/BRAJAGOPALCSE/AI_DRIVEN_PATIENT_EDUCATION_MATERIALS***	Yes
Obeid 2019	Automated detection of altered mental status in emergency department clinical notes: a deep learning approach.	Obeid JS, Weeda ER, Matuskowitz AJ, Gagnon K, Crawford T, Carr CM, Frey LJ Automated detection of altered mental status in emergency department clinical notes: a deep learning approach.. BMC Med Inform Decis Mak 2019;19(1) doi: 10.1186/s12911-019-0894-9.	USA/SC***	DEEP LEARNING***	ALTERED MENTAL STATUS***	AGE***,SEX***	NOT EXTRACTED	CLINICAL NOTES***	CLINICAL NOTES***	ICD CODES**	NOT EXTRACTED	NOT EXTRACTED	NOT EXTRACTED	NOT EXTRACTED	NA
Ni 2021	Automated detection of substance use information from electronic health records for a pediatric population.	Ni Y, Bachtel A, Nause K, Beal S Automated detection of substance use information from electronic health records for a pediatric population.. J Am Med Inform Assoc 2021;28(10) doi: 10.1093/jamia/ocab116.	USA/OHIO***	DEEP LEARNING***	SUBSTANCE USE***	AGE***,ETHNICITY***,GENDER***,PUBLIC INSURANCE STATUS**,RACE***	NOT EXTRACTED	ELECTRONIC HEALTH RECORDS*	CLINICAL NOTES***	CURRENT USE***,FAMILY USE)***,MARIJUANA***,OPIATE)**,SCREENING RESULTS (LIFETIME USE**,SUBSTANCE USE CATEGORIES (ALCOHOL**,TOBACCO***	YES*	NOT EXTRACTED	NOT EXTRACTED	NOT EXTRACTED	NA
Roy 2017	Automated detection of substance use-related social media posts based on image and text analysis	Roy, A., Paul, A., Pirsiavash, H., Pan, S. Automated detection of substance use-related social media posts based on image and text analysis. Proc. Int. Conf. Tools Artif. Intell. ICTAI 2017;2017-November doi: 10.1109/ICTAI.2017.00122.	USA/MARYLAND***	CNN***,DOC2VEC***	ADDICTION**,SUBSTANCE USE***	AGE***,GENDER***	URBAN/RURAL, ACCESS TO HEALTHCARE*	INSTAGRAM DATASET**	SOCIAL MEDIA PLATFORMS***	IMAGE FEATURES***,TEXT FEATURES***	YES**	NOT EXTRACTED	NOT EXTRACTED	NOT EXTRACTED	NA
Barbour 2019	Automated detection of sudden unexpected death in epilepsy risk factors in electronic medical records using natural language processing	Barbour, K., Hesdorffer, D.C., Tian, N., Yozawitz, E.G., McGoldrick, P.E., Wolf, S., McDonough, T.L., Nelson, A., Loddenkemper, T., Basma, N., Johnson, S.B., Grinspan, Z.M. Automated detection of sudden unexpected death in epilepsy risk factors in electronic medical records using natural language processing. Epilepsia 2019;60(6) doi: 10.1111/epi.15966.	USA/NEW YORK***	REGULAR EXPRESSIONS***	SUDDEN UNEXPECTED DEATH IN EPILEPSY (SUDEP)***	NOT EXTRACTED	NOT EXTRACTED	NEW YORK CITY CLINICAL DATA RESEARCH NETWORK**	CLINICAL NOTES***	EPILEPSY SURGERY CANDIDACY***,GENERALIZED TONIC‚ÄìCLONIC SEIZURES**,REFRACTORY EPILEPSY***	NOT EXTRACTED	NOT EXTRACTED	NOT EXTRACTED	NOT EXTRACTED	NA
Leroy 2018	Automated extraction of diagnostic criteria from electronic health records for autism spectrum disorders: Development, evaluation, and application	Leroy, G., Gu, Y., Pettygrove, S., Galindo, M.K., Arora, A., Kurzius-Spencer, M. Automated extraction of diagnostic criteria from electronic health records for autism spectrum disorders: Development, evaluation, and application. Journal of Medical Internet Research 2018;20(11) doi: 10.2196/10497.	USA/ARIZONA***	RULE-BASED PARSER**	AUTISM SPECTRUM DISORDER***	AGE**,GENDER**	NOT EXTRACTED	ARIZONA DEVELOPMENTAL DISABILITIES SURVEILLANCE PROGRAM (ADDSP)***	CLINICAL NOTES***	DIAGNOSTIC CRITERIA EXPRESSIONS, BEHAVIORS, COMMUNICATION PATTERNS*	NOT EXTRACTED	NOT EXTRACTED	NOT EXTRACTED	NOT EXTRACTED	NA
Victor 2021	Automated identification of domestic violence in written child welfare records: Leveraging text mining and machine learning to enhance social work research and evaluation	Victor, B.G., Perron, B.E., Sokol, R.L., Fedina, L., Ryan, J.P. Automated identification of domestic violence in written child welfare records: Leveraging text mining and machine learning to enhance social work research and evaluation. Journal of the Society for Social Work and Research 2021;12(4) doi: 10.1086/712734.	USA/MICHIGAN***	MACHINE LEARNING**,TEXT MINING**	DOMESTIC VIOLENCE***	AGE***,GENDER***,RACE***	NOT EXTRACTED	CHILD WELFARE INVESTIGATION SUMMARIES**	CLINICAL NOTES***	EVIDENCE OF DOMESTIC VIOLENCE AS AN ACTIVE SERVICE NEED**	NOT EXTRACTED	NOT EXTRACTED	NOT EXTRACTED	NOT EXTRACTED	NA
Manuvinakurike 2014	Automated indexing of Internet stories for health behavior change: weight loss attitude pilot study.	Manuvinakurike R, Velicer WF, Bickmore TW Automated indexing of Internet stories for health behavior change: weight loss attitude pilot study.. J Med Internet Res 2014;16(12) doi: 10.2196/jmir.3702.	USA/MASSACHUSETTS***	MACHINE LEARNING**,TEXT CLASSIFICATION***	WEIGHT LOSS***	AGE***,EDUCATION LEVEL**,GENDER***,RACE***	NOT EXTRACTED	STORY CORPUS***	ONLINE FORUM**	DECISIONAL BALANCE***,ENJOYMENT**,IDENTIFICATION**,SELF-EFFICACY***,STAGE OF CHANGE**,UNDERSTANDABILITY**	NOT EXTRACTED	NOT EXTRACTED	NOT EXTRACTED	NOT EXTRACTED	NA
Flemotomos 2021	Automated quality assessment of cognitive behavioral therapy sessions through highly contextualized language representations.	Flemotomos N, Martinez VR, Chen Z, Creed TA, Atkins DC, Narayanan S Automated quality assessment of cognitive behavioral therapy sessions through highly contextualized language representations.. PLoS One 2021;16(10) doi: 10.1371/journal.pone.0258639.	USA/PENNSYLVANIA**	BERT***	COGNITIVE BEHAVIORAL THERAPY (CBT)***	ETHNICITY***,GENDER***,RACE**	NOT EXTRACTED	BECK COMMUNITY INITIATIVE (BCI)**	CLINICAL NOTES***	CTRS SCORES**	NO**	NOT EXTRACTED	NOT EXTRACTED	NOT EXTRACTED	NA
Meskers 2022	Automated recognition of functioning, activity and participation in COVID-19 from electronic patient records by natural language processing: a proof- of- concept	Meskers, C.G.M., van der Veen, S., Kim, J., Meskers, C.J.W., Smit, Q.T.S., Verkijk, S., Geleijn, E., Widdershoven, G.A.M., Vossen, P.T.J.M., van der Leeden, M. Automated recognition of functioning, activity and participation in COVID-19 from electronic patient records by natural language processing: a proof- of- concept. Annals of Medicine 2022;54(1) doi: 10.1080/07853890.2021.2025418.	THE NETHERLANDS***	BERT**	COVID-19 RELATED MENTAL HEALTH ISSUES*	NOT EXTRACTED	NOT EXTRACTED	ELECTRONIC HEALTH RECORDS (EHR)*	CLINICAL NOTES***	EXERCISE TOLERANCE**,WALKING AND MOVING**	NOT EXTRACTED	NOT EXTRACTED	NOT EXTRACTED	NOT EXTRACTED	NA
vanGenugtenRDI 2024	Automated scoring of the autobiographical interview with natural language processing.	van Genugten RDI, Schacter DL Automated scoring of the autobiographical interview with natural language processing.. Behav Res Methods 2024;56(3) doi: 10.3758/s13428-023-02145-x.	USA/MASSACHUSETTS***	DISTILBERT***	AUTOBIOGRAPHICAL MEMORY***	AGE***,GENDER***	NOT EXTRACTED	AUTOBIOGRAPHICAL INTERVIEW DATASET*	CLINICAL NOTES*	INTERNAL AND EXTERNAL CONTENT*	NOT EXTRACTED	NOT EXTRACTED	NOT EXTRACTED	HTTPS://GITHUB.COM/RUBENVANGENUGTEN/AUTOBIOGRAPHICAL_INTERVIEW_SCORING***	Yes
Sanz 2022	Automated text-level semantic markers of Alzheimer's disease.	Sanz C, Carrillo F, Slachevsky A, Forno G, Gorno Tempini ML, Villagra R, Ib√°√±ez A, Tagliazucchi E, Garc√≠a AM Automated text-level semantic markers of Alzheimer's disease.. Alzheimers Dement (Amst) 2022;14(1) doi: 10.1002/dad2.12276.	ARGENTINA***	DEEP LEARNING**	ALZHEIMER‚ÄôS DISEASE DEMENTIA**	AGE***,SEX***	NOT EXTRACTED	ANCORA SPANISH CORPUS***	CLINICAL NOTES*	ONGOING SEMANTIC VARIABILITY***,SEMANTIC GRANULARITY***	YES*	NOT EXTRACTED	NOT EXTRACTED	HTTP://CLIC.UB.EDU/CORPUS/ES/ANCORA*	No
VydiswaranVGV 2024	Automated-detection of risky alcohol use prior to surgery using natural language processing.	Vydiswaran VGV, Strayhorn A, Weber K, Stevens H, Mellinger J, Winder GS, Fernandez AC Automated-detection of risky alcohol use prior to surgery using natural language processing.. Alcohol Clin Exp Res (Hoboken) 2024;48(1) doi: 10.1111/acer.15222.	USA/MICHIGAN***	RULE-BASED NLP***	ALCOHOL USE DISORDER***,RISKY ALCOHOL USE***	AGE***,GENDER***	NOT EXTRACTED	CLINICAL NOTES FROM PRE-OPERATIVE PATIENTS*	CLINICAL NOTES***	ALCOHOL USE DISORDER**,EVIDENCE OF RISKY ALCOHOL USE***	NOT EXTRACTED	NOT EXTRACTED	NOT EXTRACTED	NOT EXTRACTED	NA
Wu 2023	Automatic Bipolar Disorder Assessment Using Machine Learning With Smartphone-Based Digital Phenotyping	Wu, C.-H., Hsu, J.-H., Liou, C.-R., Su, H.-Y., Lin, E.C.-L., Chen, P.-S. Automatic Bipolar Disorder Assessment Using Machine Learning With Smartphone-Based Digital Phenotyping. IEEE Access 2023;11 doi: 10.1109/ACCESS.2023.3328342.	TAIWAN***	DEEP LEARNING***	BIPOLAR DISORDER***	AGE***,GENDER***	NOT EXTRACTED	HETEROGENEOUS DIGITAL PHENOTYPING DATA*	OTHER [DIGITAL PHENOTYPING DATA]*	DAILY MOOD***,LOCATION INFORMATION (GPS)**,MULTIMEDIA RECORDS (TEXT***,SELF-REPORT SCALES***,SLEEP PATTERNS***,SPEECH***,VIDEO)**	NOT EXTRACTED	NOT EXTRACTED	NOT EXTRACTED	NOT EXTRACTED	NA
Yanchuk 2022	Automatic Classification of¬†Stigmatizing Articles of¬†Mental Illness: The Case of¬†Portuguese Online Newspapers	Yanchuk, A., Trifan, A., Fajarda, O., Oliveira, J.L. Automatic Classification of¬†Stigmatizing Articles of¬†Mental Illness: The Case of¬†Portuguese Online Newspapers. Communications in Computer and Information Science 2022;1652 CCIS doi: 10.1007/978-3-031-15743-1_31.	PORTUGAL***	DEEP LEARNING***,MACHINE LEARNING***	PSYCHOSIS***,SCHIZOPHRENIA***	NOT EXTRACTED	NOT EXTRACTED	PORTUGUESE NEWSPAPER ARTICLES FROM ARQUIVO.PT**	ONLINE FORUM*	STIGMA CLASSIFICATION (STIGMATIZING, LITERAL), TOPICS OF ARTICLES*	YES***	PUBLIC***	NOT EXTRACTED	HTTPS://WWW.ARQUIVO.PT/**	Yes
Cedeno-Moreno 2023	Automatic Classification of¬†Tweets Identifying Mental Health Conditions in¬†Central American Population in¬†a¬†Pandemic	Cedeno-Moreno, D., Vargas-Lombardo, M., Navarro, N. Automatic Classification of¬†Tweets Identifying Mental Health Conditions in¬†Central American Population in¬†a¬†Pandemic. Communications in Computer and Information Science 2023;1873 CCIS doi: 10.1007/978-3-031-45682-4_10.	PANAMA***	MACHINE LEARNING**	MENTAL HEALTH CONDITIONS DUE TO COVID-19*	NOT EXTRACTED	NOT EXTRACTED	SPANISH TWEETS DATASET ON MENTAL HEALTH CONDITIONS*	SOCIAL MEDIA PLATFORMS***	PSYCHOLOGICAL CONDITIONS AS EXPRESSED IN TWEETS*	YES*	PUBLIC WITH RESTRICTIONS*	NOT EXTRACTED	NOT EXTRACTED	NA
Li 2020	Automatic Construction of a Depression-Domain Lexicon Based on Microblogs: Text Mining Study.	Li, Genghao, Li, Bing, Huang, Langlin, Hou, Sibing Automatic Construction of a Depression-Domain Lexicon Based on Microblogs: Text Mining Study.. Journal of Medical Internet Research 2020;22(6) doi: 10.2196/17650.	CHINA***	WORD2VEC***	DEPRESSION***	NOT EXTRACTED	NOT EXTRACTED	DEPRESSION DOMAIN LEXICON*	SOCIAL MEDIA PLATFORMS***	WORDS RELATED TO DEPRESSION, NONDEPRESSION WORDS, SEED WORDS*	YES***	PUBLIC WITH RESTRICTIONS**	NOT EXTRACTED	HTTPS://GITHUB.COM/OMFOGGYNIGHT/CHINESE-DEPRESSION-DOMAIN-LEXICON***	Yes
Kim 2023	Automatic Depression Detection Using Smartphone-Based Text-Dependent Speech Signals: Deep Convolutional Neural Network Approach.	Kim AY, Jang EH, Lee SH, Choi KY, Park JG, Shin HC Automatic Depression Detection Using Smartphone-Based Text-Dependent Speech Signals: Deep Convolutional Neural Network Approach.. J Med Internet Res 2023;25 doi: 10.2196/34474.	REPUBLIC OF KOREA***	DEEP LEARNING***	MAJOR DEPRESSIVE DISORDER***	AGE***,GENDER***	NOT EXTRACTED	KOREAN-BASED AUDIO CORPUS**	CLINICAL NOTES*	ACOUSTIC CHARACTERISTICS***	NOT EXTRACTED	NOT EXTRACTED	NOT EXTRACTED	NOT EXTRACTED	NA
Shickel 2020	Automatic Detection and Classification of Cognitive Distortions in Mental Health Text	Shickel, B., Siegel, S., Heesacker, M., Benton, S., Rashidi, P. Automatic Detection and Classification of Cognitive Distortions in Mental Health Text. Proc. - IEEE Int. Conf. Bioinform. Bioeng., BIBE 2020; doi: 10.1109/BIBE50027.2020.00052.	USA/FLORIDA***	LOGISTIC REGRESSION***	ANXIETY***,DEPRESSION***	AGE**,GENDER**	NOT EXTRACTED	CROWDDIST AND MH DATASETS*	CROWDSOURCED RESPONSES, MENTAL HEALTH THERAPY LOGS**	COGNITIVE DISTORTIONS***,EMOTIONAL STATES**	YES*	NOT EXTRACTED	NOT EXTRACTED	NOT EXTRACTED	NA
Dinu 2021	Automatic Detection and Classification of Mental Illnesses from General Social Media Texts	Dinu, A., Moldovan, A.-C. Automatic Detection and Classification of Mental Illnesses from General Social Media Texts. International Conference Recent Advances in Natural Language Processing, RANLP 2021; doi: 10.26615/978-954-452-072-4_041.	ROMANIA***	BERT***,ROBERTA***,XLNET***	ANXIETY***,ATTENTION-DEFICIT/HYPERACTIVITY DISORDER***,AUTISM***,DEPRESSION***,EATING DISORDERS**,OBSESSIVE-COMPULSIVE DISORDER**,POST-TRAUMATIC STRESS DISORDER***	AGE**,GENDER**	NOT EXTRACTED	SMHD DATASET***	SOCIAL MEDIA PLATFORMS***	TEXTS CONTAINING DISCUSSIONS RELATED TO MULTIPLE MENTAL HEALTH CONDITIONS*	NOT EXTRACTED	NOT EXTRACTED	NOT EXTRACTED	NOT EXTRACTED	NA
Mart√≠nez-Casta√±o 2020	A Big Data Platform for Real Time Analysis of Signs of Depression in Social Media.	Mart√≠nez-Casta√±o R, Pichel JC, Losada DE A Big Data Platform for Real Time Analysis of Signs of Depression in Social Media.. Int J Environ Res Public Health 2020;17(13) doi: 10.3390/ijerph17134752.	SPAIN***	OTHER*	DEPRESSION***	NOT EXTRACTED	NOT EXTRACTED	ERISK 2017 AND ERISK 2018**	SOCIAL MEDIA PLATFORMS***	SIGNS OF DEPRESSION**	YES*	PUBLIC*	NOT EXTRACTED	HTTPS://GITHUB.COM/BRUNNEIS/REDDIT-CRAWLER*	Yes
Mata-Vazquez 2023	Automatic Detection in Twitter of Non-Traumatic Grief Due to Deaths by COVID-19: A Deep Learning Approach	Mata-Vazquez, J., Pachon-Alvarez, V., Gualda, E., Araujo-Hernandez, M., Garcia-Navarro, E.B. Automatic Detection in Twitter of Non-Traumatic Grief Due to Deaths by COVID-19: A Deep Learning Approach. IEEE Access 2023;11 doi: 10.1109/ACCESS.2023.3343149.	SPAIN***	DEEP LEARNING***	NON-TRAUMATIC GRIEF***	NOT EXTRACTED	NOT EXTRACTED	NTGRIEF***	SOCIAL MEDIA PLATFORMS***	PRESENCE OR ABSENCE OF NON-TRAUMATIC GRIEF*	YES***	PUBLIC***	NOT EXTRACTED	HTTPS://GITHUB.COM/I2C-UHU/NT-GRIEF***	Yes
YallicoArias 2022	Automatic Detection of Levels of Intimate Partner Violence Against Women with Natural Language Processing Using Machine Learning and Deep Learning Techniques	Yallico Arias, T., Fabian, J. Automatic Detection of Levels of Intimate Partner Violence Against Women with Natural Language Processing Using Machine Learning and Deep Learning Techniques. Communications in Computer and Information Science 2022;1577 CCIS doi: 10.1007/978-3-031-04447-2_13.	PERU***	LSTM**,TF-IDF**,WORD2VEC**	INTIMATE PARTNER VIOLENCE**	GENDER*	NOT EXTRACTED	DATASET OF INTIMATE PARTNER PSYCHOLOGICAL VIOLENCE LEVELS*	OTHER (COMPILED DATASET FROM MULTIPLE SOURCES)*	1-EMOTIONAL BLACKMAIL***,2-JEALOUSY/JUSTIFICATION***,3-INSULTS/HUMILIATIONS***,4-THREATS/POSSESSIVENESS)**,LEVELS OF PSYCHOLOGICAL VIOLENCE (0-LOW RISK**	NOT EXTRACTED	NOT EXTRACTED	NOT EXTRACTED	NOT EXTRACTED	NA
Karystianis 2023	Automatic Extraction of Research Themes in Epidemiological Criminology From PubMed Abstracts From 1946 to 2020: Text Mining Study	Karystianis, G., Simpson, P., Lukmanjaya, W., Ginnivan, N., Nenadic, G., Buchan, I., Butler, T. Automatic Extraction of Research Themes in Epidemiological Criminology From PubMed Abstracts From 1946 to 2020: Text Mining Study. JMIR Formative Research 2023;7(1) doi: 10.2196/49721.	AUSTRALIA***	RULE-BASED METHOD**	INFECTIOUS DISEASES***,MENTAL HEALTH***,SUBSTANCE USE***	AGE, GENDER*	NOT EXTRACTED	PUBMED EPIDEMIOLOGICAL CRIMINOLOGY ABSTRACTS***	CLINICAL NOTES*	STUDY DETERMINANTS AND OUTCOMES (THEMES)***	YES***	PUBLIC*	NOT EXTRACTED	HTTPS://FORMATIVE.JMIR.ORG/2023/1/E49721***	Yes
Zhang 2022	Automatic Schizophrenia Detection Using Multimodality Media via a Text Reading Task.	Zhang J, Yang H, Li W, Li Y, Qin J, He L Automatic Schizophrenia Detection Using Multimodality Media via a Text Reading Task.. Front Neurosci 2022;16 doi: 10.3389/fnins.2022.933049.	CHINA***	RANDOM FOREST***,SVM***	SCHIZOPHRENIA***	AGE***,GENDER***	NOT EXTRACTED	NOT EXTRACTED	CLINICAL NOTES**	SPEECH SEGMENTS, HEAD MOVEMENT FEATURES, READING FLUENCY FEATURES*	NO*	NOT EXTRACTED	NOT EXTRACTED	NOT EXTRACTED	NA
Xu 2018	Automatic Verbal Analysis of Interviews with Schizophrenic Patients	Xu, S., Yang, Z., Chakraborty, D., Tahir, Y., Maszczyk, T., Chua, V.Y.H., Dauwels, J., Thalmann, D., Thalmann, N.M., Tan, B.-L., Keong, J.L.C. Automatic Verbal Analysis of Interviews with Schizophrenic Patients. International Conference on Digital Signal Processing, DSP 2018;2018-November doi: 10.1109/ICDSP.2018.8631830.	SINGAPORE***	DOC2VEC***	SCHIZOPHRENIA***	AGE***,EDUCATION***,ETHNICITY***,GENDER***	NOT EXTRACTED	INTERVIEW RECORDINGS OF SCHIZOPHRENIC PATIENTS*	CLINICAL NOTES***	DOCUMENT VECTORS***,LEXICAL FEATURES***,NSA-16 SCORES**	NOT EXTRACTED	NOT EXTRACTED	NOT EXTRACTED	NOT EXTRACTED	NA
Yu 2023	Automatic anxiety recognition method based on microblog text analysis.	Yu Y, Li Q, Liu X Automatic anxiety recognition method based on microblog text analysis.. Front Public Health 2023;11 doi: 10.3389/fpubh.2023.1080013.	CHINA***	XGBOOSTREGRESSOR***	ANXIETY***	AGE***,EDUCATION LEVEL***,GENDER***	NOT EXTRACTED	SINA WEIBO DATA**	SOCIAL MEDIA PLATFORMS***	DEMOGRAPHIC INFORMATION**	NOT EXTRACTED	NOT EXTRACTED	NOT EXTRACTED	NOT EXTRACTED	NA
Clark 2017	Automatic classification of RDoC positive valence severity with a neural network.	Clark C, Wellner B, Davis R, Aberdeen J, Hirschman L Automatic classification of RDoC positive valence severity with a neural network.. J Biomed Inform 2017;75S doi: 10.1016/j.jbi.2017.07.005.	USA/MASSACHUSETTS***	DEEP LEARNING***	POSITIVE VALENCE SYMPTOMS**	NOT EXTRACTED	NOT EXTRACTED	600 PSYCHIATRIC EVALUATION REPORTS**	CLINICAL NOTES***	POSITIVE VALENCE SEVERITY SCORES***	NOT EXTRACTED	NOT EXTRACTED	NOT EXTRACTED	NOT EXTRACTED	NA
Garc√≠a-Noguez 2023	Automatic classification of depressive users on Twitter including temporal analysis	Garc√≠a-Noguez, L.R., Tovar-Arriaga, S., Paredes-Garc√≠a, W.J., Ramos-Arregu√≠n, J.M., Aceves-Fernandez, M.A. Automatic classification of depressive users on Twitter including temporal analysis. Netw. Model. Anal. Health Informatics Bioinformatics 2023;12(1) doi: 10.1007/s13721-023-00434-1.	MEXICO***	CNN***,XGBOOST***	MAJOR DEPRESSIVE DISORDER***,PERSISTENT DEPRESSIVE DISORDER***	AGE***,GENDER***	NOT EXTRACTED	CLPSYCH 2015***	SOCIAL MEDIA PLATFORMS***	NIGHT ACTIVITY SCORE***,SADNESS SCORE***,SUICIDAL IDEATION SCORE***,TWEETS**	NOT EXTRACTED	NOT EXTRACTED	NOT EXTRACTED	NOT EXTRACTED	NA
Li 2020	Automatic construction of a depression-domain lexicon based on microblogs: Text mining study	Li, G., Li, B., Huang, L., Hou, S. Automatic construction of a depression-domain lexicon based on microblogs: Text mining study. JMIR Medical Informatics 2020;8(6) doi: 10.2196/17650.	CHINA***	WORD2VEC***	DEPRESSION***	NOT EXTRACTED	NOT EXTRACTED	WEIBO MICROBLOGS DATASET***	SOCIAL MEDIA PLATFORMS***	DEPRESSED AND NONDEPRESSED USER DATA, LINGUISTIC FEATURES*	YES***	PUBLIC**	NOT EXTRACTED	HTTPS://GITHUB.COM/OMFOGGYNIGHT/CHINESE-DEPRESSION-DOMAIN-LEXICON***	Yes
Lau 2023	Automatic depression severity assessment with deep learning using parameter-efficient tuning	Lau, C., Zhu, X., Chan, W.-Y. Automatic depression severity assessment with deep learning using parameter-efficient tuning. Frontiers in Psychiatry 2023;14 doi: 10.3389/fpsyt.2023.1160291.	USA***	DEEP LEARNING***	DEPRESSION***	AGE**	NOT EXTRACTED	DISTRESS ANALYSIS INTERVIEW CORPUS - WIZARD OF OZ (DAIC-WOZ)***	CLINICAL NOTES***	PHQ-8 SCORE***	YES***	PUBLIC***	NOT EXTRACTED	HTTPS://GITHUB.COM/CLINTONLAU/DUAL-ENCODER-MODEL**	Yes
VanHee 2018	Automatic detection of cyberbullying in social media text.	Van Hee C, Jacobs G, Emmery C, Desmet B, Lefever E, Verhoeven B, De Pauw G, Daelemans W, Hoste V Automatic detection of cyberbullying in social media text.. PLoS One 2018;13(10) doi: 10.1371/journal.pone.0203794.	BELGIUM***	SVM***	CYBERBULLYING***	NOT EXTRACTED	NOT EXTRACTED	CYBERBULLYING CORPUS***	SOCIAL MEDIA PLATFORMS***	BYSTANDER)**,VICTIM**	YES***	PUBLIC WITH RESTRICTIONS***	EMAILING THE AUTHOR**	HTTPS://OSF.IO/RGQW8/***	Yes
Safa 2022	Automatic detection of depression symptoms in twitter using multimodal analysis.	Safa R, Bayat P, Moghtader L Automatic detection of depression symptoms in twitter using multimodal analysis.. J Supercomput 2022;78(4) doi: 10.1007/s11227-021-04040-8.	IRAN***	AUTOMATIC IMAGE TAGGING**,BAG-OF-VISUAL-WORDS***,LIWC DICTIONARIES***,N-GRAM LANGUAGE MODELS***	DEPRESSION***	AGE, GENDER*	NOT EXTRACTED	NOT EXTRACTED	SOCIAL MEDIA PLATFORMS***	BIO-TEXT***,HEADER IMAGE***,PROFILE PICTURE***,TWEETS***	YES*	NOT EXTRACTED	NOT EXTRACTED	NOT EXTRACTED	NA
Yan 2019	Automatic detection of eating disorder-related social media posts that could benefit from a mental health intervention	Yan, H., Fitzsimmons-Craft, E.E., Goodman, M., Krauss, M., Das, S., Cavazos-Rehg, P. Automatic detection of eating disorder-related social media posts that could benefit from a mental health intervention. International Journal of Eating Disorders 2019;52(10) doi: 10.1002/eat.23148.	USA/MISSOURI***	SEMI-SUPERVISED LEARNING, LOGISTIC REGRESSION, POSITIVE AND UNLABELED LEARNING, WORD MOVER‚ÄôS DISTANCE*	EATING DISORDERS***	NOT EXTRACTED	NOT EXTRACTED	REDDIT POSTS FROM EATING DISORDER-RELATED SUBREDDITS**	SOCIAL MEDIA PLATFORMS***	LABELED POSTS INDICATING NEED FOR IMMEDIATE INTERVENTION, CONFIDENCE SCORES*	YES*	PUBLIC WITH RESTRICTIONS*	NOT EXTRACTED	NOT EXTRACTED	NA
Mirheidari 2024	Automatic detection of expressed emotion from Five-Minute Speech Samples: Challenges and opportunities.	Mirheidari B, Bittar A, Cummins N, Downs J, Fisher HL, Christensen H Automatic detection of expressed emotion from Five-Minute Speech Samples: Challenges and opportunities.. PLoS One 2024;19(3) doi: 10.1371/journal.pone.0300518.	UNITED KINGDOM***	DEEP LEARNING***	EXPRESSED EMOTION**	AGE***,SEX**	NOT EXTRACTED	ENVIRONMENTAL RISK (E-RISK) LONGITUDINAL TWIN STUDY**	CLINICAL NOTES***	DEGREE OF WARMTH***	YES*	PUBLIC WITH RESTRICTIONS*	SIGNING USE AGREEMENT*	HTTPS://ERISKSTUDY.COM/DATA-ACCESS/***	Yes
Smith 2024	Automatic detection of problem-gambling signs from online texts using large language models.	Smith E, Peters J, Reiter N Automatic detection of problem-gambling signs from online texts using large language models.. PLOS Digit Health 2024;3(9) doi: 10.1371/journal.pdig.0000605.	GERMANY***	BERT***	PROBLEM GAMBLING***	NOT EXTRACTED	NOT EXTRACTED	GERMAN ONLINE GAMBLING FORUM**	ONLINE FORUM***	PROBLEM-GAMBLING CONTENT VS GAMBLING CONTENT ONLY*	NOT EXTRACTED	NOT EXTRACTED	NOT EXTRACTED	HTTPS://OSF.IO/HFWKE/*	Yes
Xu 2024	Automatic diagnosis of depression based on attention mechanism and feature pyramid model	Xu, N., Huo, H., Xu, J., Ma, L., Wang, J. Automatic diagnosis of depression based on attention mechanism and feature pyramid model. PLoS ONE 2024;19(3 March) doi: 10.1371/journal.pone.0295051.	CHINA***	DEEP LEARNING***	DEPRESSION***	AGE***	NOT EXTRACTED	AVEC 2014***	OTHER [VIDEO CLIPS]**	DEPRESSION LEVELS**	YES***	PUBLIC***	NOT EXTRACTED	HTTPS://PAN.BAIDU.COM/S/1SUP3ULFXIMIIFXPBIYQOUG***	No
Azam 2021	Automatic emotion recognition in healthcare data using supervised machine learning.	Azam N, Ahmad T, Ul Haq N Automatic emotion recognition in healthcare data using supervised machine learning.. PeerJ Comput Sci 2021;7 doi: 10.7717/peerj-cs.751.	PAKISTAN***	SUPERVISED MACHINE LEARNING**	PSYCHOLOGICAL HEALTH ISSUES***	NOT EXTRACTED	NOT EXTRACTED	EMOHD***	OTHER [HEALTHCARE TEXT DATA]***	DISEASE CLASSES**,EMOTION LABELS**,TEXT SAMPLES**	YES***	PUBLIC***	NOT EXTRACTED	HTTPS://BIT.LY/2NQEGET***	No
Zhou 2019	Automatic extraction and assessment of lifestyle exposures for Alzheimer's disease using natural language processing	Zhou, X., Wang, Y., Sohn, S., Therneau, T.M., Liu, H., Knopman, D.S. Automatic extraction and assessment of lifestyle exposures for Alzheimer's disease using natural language processing. International Journal of Medical Informatics 2019;130 doi: 10.1016/j.ijmedinf.2019.08.003.	USA/MINNESOTA**	METAMAP**	ALZHEIMER‚ÄôS DISEASE***	AGE***,MARITAL STATUS***,RACE***,SEX***	NOT EXTRACTED	CLINICAL NOTES OF 260 PATIENTS WITH CLINICAL DIAGNOSES OF AD DEMENTIA AND 260 AGE-MATCHED COGNITIVELY UNIMPAIRED PERSONS**	CLINICAL NOTES***	INTERVENTION STRATEGIES***,LIFESTYLE EXPOSURES***	NOT EXTRACTED	NOT EXTRACTED	NOT EXTRACTED	NOT EXTRACTED	NA
Grant 2018	Automatic extraction of informal topics from online suicidal ideation.	Grant RN, Kucher D, Le√≥n AM, Gemmell JF, Raicu DS, Fodeh SJ Automatic extraction of informal topics from online suicidal ideation.. BMC Bioinformatics 2018;19(Suppl 8) doi: 10.1186/s12859-018-2197-z.	USA/IL**	WORD2VEC***	SUICIDAL IDEATION***	AGE, GENDER*	NOT EXTRACTED	R/SUICIDEWATCH***	SOCIAL MEDIA PLATFORMS***	INFORMAL LATENT TOPICS RELATED TO SUICIDAL IDEATION**	YES**	NOT EXTRACTED	NOT EXTRACTED	NOT EXTRACTED	NA
Yetisgen 2017	Automatic identification of substance abuse from social history in clinical text	Yetisgen, M., Vanderwende, L. Automatic identification of substance abuse from social history in clinical text. Lecture Notes in Computer Science (including subseries Lecture Notes in Artificial Intelligence and Lecture Notes in Bioinformatics) 2017;10259 LNAI doi: 10.1007/978-3-319-59758-4_18.	USA/WASHINGTON***	MACHINE LEARNING**,NATURAL LANGUAGE PROCESSING**	ALCOHOL***,DRUG)***,SUBSTANCE ABUSE (TOBACCO***	NOT EXTRACTED	NOT EXTRACTED	ANNOTATED CORPUS FOR SUBSTANCE ABUSE EVENTS*	CLINICAL NOTES***	AMOUNT***,EXPOSURE HISTORY***,FREQUENCY***,METHOD***,QUIT HISTORY***,STATUS**,TYPE***	YES***	PUBLIC***	NOT EXTRACTED	HTTP://WWW.MTSAMPLES.COM/***	Yes
Zhang 2021	Automatic identification of suicide notes with a transformer-based deep learning model	Zhang, T., Schoene, A.M., Ananiadou, S. Automatic identification of suicide notes with a transformer-based deep learning model. Internet Interventions 2021;25 doi: 10.1016/j.invent.2021.100422.	UK***	TRANSFORMER-BASED MODEL*	SUICIDE**	NOT EXTRACTED	NOT EXTRACTED	SUICIDE NOTES DATASET**	OTHER*	2000 NEUTRAL POSTS**,431 LAST STATEMENTS**,659 SUICIDE NOTES**	YES***	PUBLIC**	NOT EXTRACTED	HTTPS://WWW.KAGGLE.COM/MOHANEDMASHALY/SUICIDE-NOTES/***	Yes
Karystianis 2018	Automatic mining of symptom severity from psychiatric evaluation notes	Karystianis, G., Nevado, A.J., Kim, C.-H., Dehghan, A., Keane, J.A., Nenadic, G. Automatic mining of symptom severity from psychiatric evaluation notes. International Journal of Methods in Psychiatric Research 2018;27(1) doi: 10.1002/mpr.1602.	AUSTRALIA***	HYBRID**,NEURAL NETWORK**,RULE-BASED**	SYMPTOM SEVERITY**	AGE, SEX*	NOT EXTRACTED	2016 CEGS N-GRID NLP SHARED TASK TRACK 2**	CLINICAL NOTES***	SYMPTOM SEVERITY*	YES**	PUBLIC WITH RESTRICTIONS**	NOT EXTRACTED	HTTPS://ONLINELIBRARY.WILEY.COM/DOI/10.1002/MPR.1602*	No
Zech 2022	Automatic rating of therapist facilitative interpersonal skills in text: A natural language processing application.	Zech JM, Steele R, Foley VK, Hull TD Automatic rating of therapist facilitative interpersonal skills in text: A natural language processing application.. Front Digit Health 2022;4 doi: 10.3389/fdgth.2022.917918.	USA/NEW YORK***	BERT**	ANXIETY***,DEPRESSION***	GENDER***	NOT EXTRACTED	FACILITATIVE INTERPERSONAL SKILLS TASK FOR TEXT (FIS-T)***	CLINICAL NOTES**	THERAPIST RESPONSES, INTERPERSONAL SKILLS SCORES*	YES**	PUBLIC WITH RESTRICTIONS*	NOT EXTRACTED	HTTPS://OSF.IO/4Z98F/*	Yes
Goodwin 2017	Automatic recognition of symptom severity from psychiatric evaluation records	Goodwin, T.R., Maldonado, R., Harabagiu, S.M. Automatic recognition of symptom severity from psychiatric evaluation records. Journal of Biomedical Informatics 2017;75 doi: 10.1016/j.jbi.2017.05.020.	USA/TEXAS***	SVM***	SYMPTOM SEVERITY**	AGE***,GENDER***	NOT EXTRACTED	CEGS/N-GRID PSYCHIATRIC EVALUATION RECORDS**	CLINICAL NOTES***	MEDICAL CONCEPTS***,PSYCHIATRIC SYMPTOMS**,SEVERITY SCORES**,TREATMENT HISTORY**	YES*	PUBLIC WITH RESTRICTIONS*	NOT EXTRACTED	HTTPS://WWW.HLT.UTDALLAS.EDU/~TRAVIS*	No
Goodwin 2017	Automatic recognition of symptom severity from psychiatric evaluation records.	Goodwin TR, Maldonado R, Harabagiu SM Automatic recognition of symptom severity from psychiatric evaluation records.. J Biomed Inform 2017;75S doi: 10.1016/j.jbi.2017.05.020.	USA/TEXAS***	SVM***	POSITIVE VALENCE SYMPTOMS**	AGE**,GENDER**	NOT EXTRACTED	CEGS/N-GRID CHALLENGE DATASET**	CLINICAL NOTES***	MEDICAL CONCEPTS**	YES*	PUBLIC WITH RESTRICTIONS*	NOT EXTRACTED	NOT EXTRACTED	NA
Koufakou 2022	Automatically Classifying Emotions based on Text: A Comparative Exploration of Different Datasets	Koufakou, A., Garciga, J., Paul, A., Morelli, J., Frank, C. Automatically Classifying Emotions based on Text: A Comparative Exploration of Different Datasets. Proc. Int. Conf. Tools Artif. Intell. ICTAI 2022;2022-October doi: 10.1109/ICTAI56018.2022.00056.	USA/FLORIDA***	ROBERTA***	ANGER***,ANXIETY***,FEAR***,JOY***,SADNESS***	AGE**,GENDER***	NOT EXTRACTED	COVID-19 SURVEY DATA, GOEMOTIONS, WASSA-21 DATA**	SOCIAL MEDIA PLATFORMS, ONLINE FORUM, OTHER*	EMOTION LABELS, DEMOGRAPHIC DATA*	NOT EXTRACTED	NOT EXTRACTED	NOT EXTRACTED	HTTPS://GITHUB.COM/BEN-AARON188/COVID19WORRY*	Yes
Zhu 2022	Automatically identifying opioid use disorder in non-cancer patients on chronic opioid therapy	Zhu, V.J., Lenert, L.A., Barth, K.S., Simpson, K.N., Li, H., Kopscik, M., Brady, K.T. Automatically identifying opioid use disorder in non-cancer patients on chronic opioid therapy. Health Informatics Journal 2022;28(2) doi: 10.1177/14604582221107808.	USA/SC**	NATURAL LANGUAGE PROCESSING**	OPIOID USE DISORDER***	AGE***,GENDER***	NOT EXTRACTED	CLINICAL NOTES FROM CHRONIC OPIOID THERAPY PATIENTS*	CLINICAL NOTES***	AUTHOR TYPE***,DATE OF DOCUMENT**,NOTE ID***,OUD MENTIONS***,TYPE OF CLINICAL NOTE***	NOT EXTRACTED	NOT EXTRACTED	NOT EXTRACTED	NOT EXTRACTED	NA
Zhu 2019	Automatically identifying social isolation from clinical narratives for patients with prostate Cancer.	Zhu VJ, Lenert LA, Bunnell BE, Obeid JS, Jefferson M, Halbert CH Automatically identifying social isolation from clinical narratives for patients with prostate Cancer.. BMC Med Inform Decis Mak 2019;19(1) doi: 10.1186/s12911-019-0795-y.	USA/SOUTH CAROLINA***	NATURAL LANGUAGE PROCESSING**	SOCIAL ISOLATION***	AGE***,INSURANCE TYPE***,RACE***	NOT EXTRACTED	CLINICAL NOTES FROM MEDICAL UNIVERSITY OF SOUTH CAROLINA*	CLINICAL NOTES***	AUTHOR TYPE***,DATE OF DOCUMENT***,NOTE ID***,PATIENT MEDICAL RECORD NUMBER (MRN)**,SOCIAL ISOLATION**,TYPE OF CLINICAL NOTE***	NOT EXTRACTED	NOT EXTRACTED	NOT EXTRACTED	NOT EXTRACTED	NA
Hazlehurst 2014	Automating assessment of lifestyle counseling in electronic health records	Hazlehurst, B.L., Lawrence, J.M., Donahoo, W.T., Sherwood, N.E., Kurtz, S.E., Xu, S., Steiner, J.F. Automating assessment of lifestyle counseling in electronic health records. American Journal of Preventive Medicine 2014;46(5) doi: 10.1016/j.amepre.2014.01.001.	USA/OREGON***	MEDICLASS**	GESTATIONAL DIABETES MELLITUS***,OBESITY**	AGE***,RACE/ETHNICITY***	NOT EXTRACTED	DEVELOPMENT AND VALIDATION DATASETS*	CLINICAL NOTES***	5AS OF WEIGHT LOSS COUNSELING (ASK**,ADVISE**,ARRANGE)**,ASSESS**,ASSIST**	YES*	NOT EXTRACTED	NOT EXTRACTED	NOT EXTRACTED	NA
Ramadan 2023	BD-Transformer: A Transformer-Based Approach for¬†Bipolar Disorder Classification Using Audio	Ramadan, M., Abdelkawy, H., Othmani, A. BD-Transformer: A Transformer-Based Approach for¬†Bipolar Disorder Classification Using Audio. Lecture Notes in Electrical Engineering 2023;810 LNEE doi: 10.1007/978-981-16-6775-6_27.	TURKEY***	DEEP LEARNING***	BIPOLAR DISORDER***	AGE***,GENDER***	NOT EXTRACTED	BIPOLAR DISORDER CORPUS (BDC)***	CLINICAL NOTES***	BD STATES***,YOUNG MANIA RATING SCALE (YMRS) SCORES**	YES*	PUBLIC*	NOT EXTRACTED	HTTPS://DOI.ORG/10.1109/ACIIASIA.2018.8470362*	No
Xu 2023	BSAM: A BERT-Based Model with¬†Statistical Information for¬†Personality Prediction	Xu, B., Wang, T., Gao, K., Zhang, Z. BSAM: A BERT-Based Model with¬†Statistical Information for¬†Personality Prediction. Lecture Notes in Computer Science (including subseries Lecture Notes in Artificial Intelligence and Lecture Notes in Bioinformatics) 2023;13422 LNCS doi: 10.1007/978-3-031-25198-6_42.	CHINA***	BERT***	PERSONALITY PREDICTION**	NOT EXTRACTED	NOT EXTRACTED	STREAM-OF-CONSCIOUSNESS ESSAYS DATASET, MYPERSONALITY***	SOCIAL MEDIA PLATFORMS***	AGREEABLENESS***,CONSCIENTIOUSNESS***,NEUROTICISM***,OPENNESS)***,PERSONALITY DIMENSIONS (EXTRAVERSION***	NOT EXTRACTED	NOT EXTRACTED	NOT EXTRACTED	NOT EXTRACTED	NA
Ding 2023	Backdoor Adjustment of Confounding by Provenance for Robust Text Classification of Multi-institutional Clinical Notes	Ding, X., Sheng, Z., Yeti≈ügen, M., Pakhomov, S., Cohen, T. Backdoor Adjustment of Confounding by Provenance for Robust Text Classification of Multi-institutional Clinical Notes. AMIA ... Annual Symposium proceedings. AMIA Symposium 2023;2023	USA/WASHINGTON***	DEEP LEARNING***	SUBSTANCE ABUSE***	NOT EXTRACTED	NOT EXTRACTED	SOCIAL HISTORY ANNOTATION CORPUS (SHAC)***	CLINICAL NOTES***	DISABILITY**,DOCUMENTED DRUG ABUSE***,HOMELESSNESS**,SOCIAL DETERMINANTS OF HEALTH**,UNEMPLOYMENT**	NOT EXTRACTED	NOT EXTRACTED	NOT EXTRACTED	NOT EXTRACTED	NA
Monteiro 2018	Barriers and facilitators to implement preventive practices to drug abuse	Monteiro, E.P., Gomide, H.P., Da Costa, P.H.A., Da Silveira, P.S., Ronzani, T.M. Barriers and facilitators to implement preventive practices to drug abuse. Paideia 2018;28(69) doi: 10.1590/1982-4327e2835.	BRAZIL***	TEXT MINING***	DRUG ABUSE**	AGE***,GENDER***	NOT EXTRACTED	PREVENTION COURSE TO DRUG USE FOR PUBLIC SCHOOL EDUCATORS***	OTHER (COURSE EVALUATIONS)**	FAVORABLE AND UNFAVORABLE ASPECTS TO THE IMPLEMENTATION OF PREVENTION PROJECTS*	NOT EXTRACTED	NOT EXTRACTED	NOT EXTRACTED	NOT EXTRACTED	NA
Cheng 2023	Bayesian multitask learning for medicine recommendation based on online patient reviews	Cheng, Y., Xia, Y., Wang, X. Bayesian multitask learning for medicine recommendation based on online patient reviews. Bioinformatics 2023;39(8) doi: 10.1093/bioinformatics/btad491.	USA/GA**	BAYESIAN MULTITASK LEARNING***	DEPRESSION***,HIGH BLOOD PRESSURE***	AGE***,GENDER***	NOT EXTRACTED	WEBMD DRUG REVIEW DATASET**	ONLINE FORUM**	AGE GROUP**,EASE OF USE)**,EFFECTIVENESS***,REVIEW TEXT**	YES***	PUBLIC***	NOT EXTRACTED	HTTPS://GITHUB.COM/THRUSHCYC-GITHUB/BMULL***	Yes
Turner 2023	Bayesian network analysis of antidepressant treatment trajectories	Turner, R.J., Hagoort, K., Meijer, R.J., Coenen, F., Scheepers, F.E. Bayesian network analysis of antidepressant treatment trajectories. Scientific Reports 2023;13(1) doi: 10.1038/s41598-023-35508-7.	NETHERLANDS***	BAYESIAN NETWORK ANALYSIS***	DEPRESSION**	AGE***,GENDER***	NOT EXTRACTED	CLINICAL NOTES*	CLINICAL NOTES***	ANTIDEPRESSANT CONTINUATION***,CORE COMPLAINTS***,GENERAL WELL-BEING***,PATIENT EXPERIENCE***,PRESCRIPTION DURATION***,SOCIAL FUNCTIONING***	YES**	PUBLIC WITH RESTRICTIONS***	NOT EXTRACTED	R.J.TURNER@UMCUTRECHT.NL OR K.HAGOORT@UMCU.NL*	NA
Burkhardt 2021	Behavioral Activation and Depression Symptomatology: Longitudinal Assessment of Linguistic Indicators in Text-Based Therapy Sessions.	Burkhardt HA, Alexopoulos GS, Pullmann MD, Hull TD, Are√°n PA, Cohen T Behavioral Activation and Depression Symptomatology: Longitudinal Assessment of Linguistic Indicators in Text-Based Therapy Sessions.. J Med Internet Res 2021;23(7) doi: 10.2196/28244.	USA/WASHINGTON***	LIWC**	DEPRESSION***	AGE***,GENDER***	NOT EXTRACTED	BEHAVIORAL ACTIVATION FOR DEPRESSION SCALE (BADS)*	CLINICAL NOTES*	EMOTIONAL TONE**	NOT EXTRACTED	NOT EXTRACTED	NOT EXTRACTED	NOT EXTRACTED	NA
Dominiak 2022	Behavioral and Self-reported Data Collected From Smartphones for the Assessment of Depressive and Manic Symptoms in Patients With Bipolar Disorder: Prospective Observational Study.	Dominiak M, Kaczmarek-Majer K, Antosik-W√≥jci≈Ñska AZ, Opara KR, Olwert A, Radziszewska W, Hryniewicz O, ≈öwiƒôcicki ≈Å, Wojnar M, Mierzejewski P Behavioral and Self-reported Data Collected From Smartphones for the Assessment of Depressive and Manic Symptoms in Patients With Bipolar Disorder: Prospective Observational Study.. J Med Internet Res 2022;24(1) doi: 10.2196/28647.	POLAND***	OTHER (GENERALIZED LINEAR MIXED-EFFECTS MODELS)*	BIPOLAR DISORDER***	AGE***,GENDER***	NOT EXTRACTED	BDMON***	OTHER (MOBILE APP DATA)*	PHONE CALL STATISTICS***,TEXT MESSAGE STATISTICS***	NOT EXTRACTED	NOT EXTRACTED	NOT EXTRACTED	NOT EXTRACTED	NA
Haman 2023	Behind the ChatGPT Hype: Are Its Suggestions Contributing to Addiction?	Haman, M., ≈†koln√≠k, M. Behind the ChatGPT Hype: Are Its Suggestions Contributing to Addiction?. Annals of Biomedical Engineering 2023;51(6) doi: 10.1007/s10439-023-03201-5.	CZECHIA***	CHATGPT**	ADDICTION***	NOT EXTRACTED	NOT EXTRACTED	CHATGPT ACTIVITY SUGGESTIONS DATASET***	ONLINE FORUM*	ACTIVITY SUGGESTIONS***	NOT EXTRACTED	NOT EXTRACTED	NOT EXTRACTED	NOT EXTRACTED	NA
Ghosh 2024	Benchmarking Cyber Harassment Dialogue Comprehension through Emotion-Informed Manifestations-Determinants Demarcation	Ghosh, S., Singh, G.V., Arora, J., Ekbal, A. Benchmarking Cyber Harassment Dialogue Comprehension through Emotion-Informed Manifestations-Determinants Demarcation. Proceedings of the AAAI Conference on Artificial Intelligence 2024;38(20) doi: 10.1609/aaai.v38i20.30207.	ITALY***	DEEP LEARNING**	CYBER HARASSMENT***	NOT EXTRACTED	NOT EXTRACTED	CYBER-MAD***	OTHER [CYBER HARASSMENT DIALOGUES]***	CYBER HARASSMENT MANIFESTATIONS (CHMS) AND CYBER HARASSMENT DETERMINANTS (CHDS)**	YES***	PUBLIC*	NOT EXTRACTED	HTTPS://WWW.IITP.AC.IN/‚àºAI-NLP-ML/RESOURCES.HTML#E-CONDUCT-ON-CYBER-MAD**	No
Abas 2022	Bert-cnn: A deep learning model for detecting emotions from text	Abas, A.R., Elhenawy, I., Zidan, M., Othman, M. Bert-cnn: A deep learning model for detecting emotions from text. Computers, Materials and Continua 2022;71(2) doi: 10.32604/cmc.2022.021671.	EGYPT***	BERT**,CNN**	EMOTION DETECTION***	NOT EXTRACTED	NOT EXTRACTED	SEMEVAL 2019 TASK3 DATASET, ISEAR DATASET***	OTHER*	SAD**	YES*	PUBLIC*	NOT GIVEN*	NOT EXTRACTED	NA
Flaherty 2024	Beyond Plagiarism: ChatGPT as the Vanguard of Technological Revolution in Research and Citation	Flaherty, H.B., Yurch, J. Beyond Plagiarism: ChatGPT as the Vanguard of Technological Revolution in Research and Citation. Research on Social Work Practice 2024; doi: 10.1177/10497315241243310.	USA/NEW YORK***	CHATGPT***	ACADEMIC INTEGRITY**	NOT EXTRACTED	NOT EXTRACTED	CHATGPT**	OTHER**	RESEARCH COLLABORATION**	YES*	NOT EXTRACTED	NOT EXTRACTED	NOT EXTRACTED	NA
Elyoseph 2023	Beyond human expertise: the promise and limitations of ChatGPT in suicide risk assessment	Elyoseph, Z., Levkovich, I. Beyond human expertise: the promise and limitations of ChatGPT in suicide risk assessment. Frontiers in Psychiatry 2023;14 doi: 10.3389/fpsyt.2023.1213141.	ISRAEL***	CHATGPT***	SUICIDAL RISK ASSESSMENT*	AGE***,GENDER**,MARITAL STATUS***	NOT EXTRACTED	CHATGPT EVALUATIONS BASED ON A TEXT VIGNETTE*	OTHER (TEXT VIGNETTE)**	PERCEIVED BURDENSOMENESS**,PSYCHACHE***,RESILIENCE***,RISK OF SUICIDE ATTEMPT***,SUICIDAL IDEATION***,THWARTED BELONGINGNESS**	YES**	NOT EXTRACTED	NOT EXTRACTED	N/A*	NA
Kavitha 2024	Beyond text: ChatGPT as an emotional resilience support tool for Gen Z ‚Äì A sequential explanatory design exploration	Kavitha, K., Joshith, V.P., Sharma, S. Beyond text: ChatGPT as an emotional resilience support tool for Gen Z ‚Äì A sequential explanatory design exploration. E-Learning Digit. Media 2024; doi: 10.1177/20427530241259099.	INDIA***	CHATGPT***	EMOTIONAL RESILIENCE***	AGE***,GENDER***	NOT EXTRACTED	CHATGPT SURVEY DATASET*	OTHER (SURVEY RESPONSES)**	BARRIERS TO UTILIZATION***	YES**	NOT EXTRACTED	NOT EXTRACTED	NOT EXTRACTED	NA
Jlifi 2024	Beyond the use of a novel Ensemble based Random Forest-BERT Model (Ens-RF-BERT) for the Sentiment Analysis of the hashtag COVID19 tweets	Jlifi, B., Abidi, C., Duvallet, C. Beyond the use of a novel Ensemble based Random Forest-BERT Model (Ens-RF-BERT) for the Sentiment Analysis of the hashtag COVID19 tweets. Social Network Analysis and Mining 2024;14(1) doi: 10.1007/s13278-024-01240-x.	TUNISIA***	BERT***	ANXIETY**,MELANCHOLY**	NOT EXTRACTED	NOT EXTRACTED	COVID-19 TWEETS DATASET***	SOCIAL MEDIA PLATFORMS***	NEGATIVE***,NEUTRAL)***	YES***	PUBLIC***	NOT EXTRACTED	HTTPS://WWW.KAGGLE.COM/SAHAJSHUKLA/15K-COVID19-TWEETS-JAN-2021***	Yes
Mei 2023	Bias Against 93 Stigmatized Groups in Masked Language Models and Downstream Sentiment Classification Tasks	Mei, K., Fereidooni, S., Caliskan, A. Bias Against 93 Stigmatized Groups in Masked Language Models and Downstream Sentiment Classification Tasks. ACM Int. Conf. Proc. Ser. 2023; doi: 10.1145/3593013.3594109.	USA/WASHINGTON***	OTHER (MASKED LANGUAGE MODELS)*	DISABILITY***,DRUG USE***,MENTAL ILLNESS***	NOT EXTRACTED	NOT EXTRACTED	HOLISTICBIAS***	SOCIAL MEDIA PLATFORMS**	PREDICTED WORDS REFLECTING NEGATIVE ATTITUDES*	YES*	NOT EXTRACTED	NOT EXTRACTED	HTTPS://GITHUB.COM/MOONIEM/MLMS_BIAS_STIGMAS*	Yes
Thompson 2021	Bias and fairness assessment of a natural language processing opioid misuse classifier: Detection and mitigation of electronic health record data disadvantages across racial subgroups	Thompson, H.M., Sharma, B., Bhalla, S., Boley, R., McCluskey, C., Dligach, D., Churpek, M.M., Karnik, N.S., Afshar, M. Bias and fairness assessment of a natural language processing opioid misuse classifier: Detection and mitigation of electronic health record data disadvantages across racial subgroups. Journal of the American Medical Informatics Association 2021;28(11) doi: 10.1093/jamia/ocab148.	USA/ILLINOIS***	CNN***	OPIOID MISUSE**	AGE***,RACE/ETHNICITY**,SEX**	NOT EXTRACTED	OPIOID MISUSE CLASSIFIER DATASET**	CLINICAL NOTES***	PREDICTED OPIOID MISUSE, FALSE NEGATIVE RATE, TRUE POSITIVE RATE*	NOT EXTRACTED	NOT EXTRACTED	NOT EXTRACTED	NOT EXTRACTED	NA
ŸÖ€åÿ´ŸÖÿØÿßÿ≥ÿ™ÿßŸÜ€å 2021	Bibliometric and Text Mining Analysis on COVID-19 Research Projects in Iran.	ŸÖ€åÿ´ŸÖ ÿØÿßÿ≥ÿ™ÿßŸÜ€å, ŸÖÿ≠ŸÖÿØ ŸÇÿ±ÿ®ÿßŸÜ€å Bibliometric and Text Mining Analysis on COVID-19 Research Projects in Iran.. Depiction of Health 2021;12(4) doi: 10.34172/doh.2021.32.	IRAN***	LDA**	MENTAL HEALTH***	NOT EXTRACTED	NOT EXTRACTED	COVID-19 RESEARCH PROJECTS APPROVED IN IRAN***	OTHER**	TOPICS INCLUDING TREATMENT, CARE NEEDS OF MEDICAL STAFF, FACTORS AFFECTING DISEASE SEVERITY, MENTAL HEALTH, JOB AND LIFE STRESS*	YES**	PUBLIC*	NOT EXTRACTED	HTTPS://ETHICS.RESEARCH.AC.IR*	No
Meng 2021	Bidirectional Representation Learning from Transformers Using Multimodal Electronic Health Record Data to Predict Depression	Meng, Y., Speier, W., Ong, M.K., Arnold, C.W. Bidirectional Representation Learning from Transformers Using Multimodal Electronic Health Record Data to Predict Depression. IEEE Journal of Biomedical and Health Informatics 2021;25(8) doi: 10.1109/JBHI.2021.3063721.	USA/CALIFORNIA***	BERT***	DEPRESSION***	AGE***,GENDER***	NOT EXTRACTED	MULTIMODAL ELECTRONIC HEALTH RECORD DATA**	CLINICAL NOTES***	CLINICAL NOTES**,DEMOGRAPHIC INFORMATION***,DIAGNOSIS CODES**,MEDICATIONS**,PROCEDURE CODES***	YES*	PUBLIC WITH RESTRICTIONS*	NOT EXTRACTED	HTTPS://GITHUB.COM/LANYEXIAOSA/BRLTM*	Yes
Park 2022	Big Data Analysis of the Key Attributes Related to Stress and Mental Health in Korean Taekwondo Student Athletes	Park, S., Jeon, J., Ahn, H., Yang, Y., So, W. Big Data Analysis of the Key Attributes Related to Stress and Mental Health in Korean Taekwondo Student Athletes. Sustainability (Switzerland) 2022;14(1) doi: 10.3390/su14010477.	KOREA**	TEXT MINING**	MENTAL HEALTH***,STRESS***	AGE***,GENDER***	NOT EXTRACTED	NAVER AND GOOGLE DATA*	SOCIAL MEDIA PLATFORMS**	CHILD**,EXERCISE***,HEALTH**,MENTAL HEALTH***,PLAYER***,RELIEVE**,STRESS***,STUDENT***,TAEKWONDO***	NOT EXTRACTED	NOT EXTRACTED	NOT EXTRACTED	NOT EXTRACTED	NA
Angskun 2022	Big data analytics on social networks for real-time depression detection.	Angskun J, Tipprasert S, Angskun T Big data analytics on social networks for real-time depression detection.. J Big Data 2022;9(1) doi: 10.1186/s40537-022-00622-2.	THAILAND***	DECISION TREE***,DEEP LEARNING***,NA√èVE BAYES***,RANDOM FOREST***,SVM**	DEPRESSION***	AGE***,CAREER***,CONGENITAL DISEASE**,EDUCATION***,GENDER***,INCOME***,NUMBER OF FAMILY MEMBERS**,PARENT‚ÄôS MARITAL STATUS**,SELF-COUPLE STATUS**,WEIGHT***	NOT EXTRACTED	TWITTER DATA***	SOCIAL MEDIA PLATFORMS***	DEMOGRAPHIC CHARACTERISTICS***,HASHTAGS**,RETWEETS**,SENTIMENT SCORES**	NO***	NOT EXTRACTED	NOT EXTRACTED	NOT EXTRACTED	NA
Cherry 2012	Binary classifiers and latent sequence models for emotion detection in suicide notes.	Cherry C, Mohammad SM, de Bruijn B Binary classifiers and latent sequence models for emotion detection in suicide notes.. Biomed Inform Insights 2012;5(Suppl. 1) doi: 10.4137/BII.S8933.	CANADA***	SVM***	SUICIDAL IDEATION**	NOT EXTRACTED	NOT EXTRACTED	I2B2 SUICIDE NOTES CORPUS*	CLINICAL NOTES**	EMOTIONS ANNOTATED IN SUICIDE NOTES*	YES*	PUBLIC*	NOT EXTRACTED	HTTP://WWW.LA-PRESS.COM*	Yes
N√©meth 2022	Bio, psycho, or social: supervised machine learning to classify discursive framing of depression in online health communities	N√©meth, R., M√°t√©, F., Katona, E., Rakovics, M., Sik, D. Bio, psycho, or social: supervised machine learning to classify discursive framing of depression in online health communities. Quality and Quantity 2022;56(6) doi: 10.1007/s11135-021-01299-0.	HUNGARY***	DISTILBERT***	DEPRESSION***	NOT EXTRACTED	NOT EXTRACTED	SENTIONE DATASET**	ONLINE FORUM**	TEXT POSTS RELATED TO DEPRESSION**	YES***	PUBLIC WITH RESTRICTIONS*	NOT EXTRACTED	HTTPS://GITHUB.COM/ANONY‚ÄãMUSPI‚ÄãXEL/‚ÄãDEPRE‚ÄãSSION*	No
Konovalov 2010	Biomedical informatics techniques for processing and analyzing Web blogs of military service members	Konovalov, S., Scotch, M., Post, L., Brandt, C. Biomedical informatics techniques for processing and analyzing Web blogs of military service members. Journal of Medical Internet Research 2010;12(4) doi: 10.2196/jmir.1538.	USA/CONNECTICUT***	GATE***	COMBAT EXPOSURE***	NOT EXTRACTED	NOT EXTRACTED	MILITARY BLOG POSTS**	SOCIAL MEDIA PLATFORMS***	EMOTIONAL REACTIONS**	NOT EXTRACTED	NOT EXTRACTED	NOT EXTRACTED	NOT EXTRACTED	NA
Haag 2023	Blending citizen science with natural language processing and machine learning: Understanding the experience of living with multiple sclerosis.	Haag C, Steinemann N, Chiavi D, Kamm CP, Sieber C, Manjaly ZM, Horv√°th G, Ajdacic-Gross V, Puhan MA, von Wyl V Blending citizen science with natural language processing and machine learning: Understanding the experience of living with multiple sclerosis.. PLOS Digit Health 2023;2(8) doi: 10.1371/journal.pdig.0000305.	SWITZERLAND***	TOPIC MODELING*	MULTIPLE SCLEROSIS***	AGE***,GENDER***	NOT EXTRACTED	MY LIFE WITH MS**	OTHER (CITIZEN SCIENCE PROJECT)**	KEYWORDS, EVENT DESCRIPTIONS, EMOTIONAL STATES*	YES***	PUBLIC WITH RESTRICTIONS**	NOT EXTRACTED	HTTPS://DOI.ORG/10.17605/OSF.IO/TJ8M9***	Yes
Diniz 2022	Boamente: A Natural Language Processing-Based Digital Phenotyping Tool for Smart Monitoring of Suicidal Ideation	Diniz, E.J.S., Fontenele, J.E., de Oliveira, A.C., Bastos, V.H., Teixeira, S., Rab√™lo, R.L., Cal√ßada, D.B., Dos Santos, R.M., de Oliveira, A.K., Teles, A.S. Boamente: A Natural Language Processing-Based Digital Phenotyping Tool for Smart Monitoring of Suicidal Ideation. Healthcare (Switzerland) 2022;10(4) doi: 10.3390/healthcare10040698.	BRAZIL***	BERT***	SUICIDAL IDEATION***	NOT EXTRACTED	NOT EXTRACTED	NON-CLINICAL TEXTS FROM TWITTER*	SOCIAL MEDIA PLATFORMS***	TWEETS LABELED AS POSITIVE OR NEGATIVE FOR SUICIDAL IDEATION**	YES*	PUBLIC WITH RESTRICTIONS*	NOT EXTRACTED	NOT EXTRACTED	NA
Wang 2022	Boosting Delirium Identification Accuracy With Sentiment-Based Natural Language Processing: Mixed Methods Study.	Wang L, Zhang Y, Chignell M, Shan B, Sheehan KA, Razak F, Verma A Boosting Delirium Identification Accuracy With Sentiment-Based Natural Language Processing: Mixed Methods Study.. JMIR Med Inform 2022;10(12) doi: 10.2196/38161.	CANADA***	SENTIMENT ANALYSIS***	DELIRIUM***	AGE***,GENDER***	NOT EXTRACTED	GENERAL MEDICINE INPATIENT INITIATIVE (GEMINI)***	CLINICAL NOTES***	DELIRIUM STATUS***	YES**	NOT EXTRACTED	NOT EXTRACTED	HTTPS://MEDINFORM.JMIR.ORG/2022/12/E38161*	Yes
Acu√±aCaicedo 2022	Bootstrapping semi-supervised annotation method for potential suicidal messages.	Acu√±a Caicedo RW, G√≥mez Soriano JM, Melgar Sasieta HA Bootstrapping semi-supervised annotation method for potential suicidal messages.. Internet Interv 2022;28 doi: 10.1016/j.invent.2022.100519.	ECUADOR***	SVM***	SUICIDAL IDEATION***	NOT EXTRACTED	NOT EXTRACTED	LIFE CORPUS*	SOCIAL MEDIA PLATFORMS**	TEXTS RELATED TO SUICIDAL MESSAGES*	YES***	PUBLIC**	IT IS FREE UNDER A CREATIVE COMMONS LICENSE*	HTTPS://GITHUB.COM/PLATAFORMALIFEUA***	Yes
Lissak 2024	Bored to death: Artificial Intelligence research reveals the role of boredom in suicide behavior.	Lissak S, Ophir Y, Tikochinski R, Brunstein Klomek A, Sisso I, Fruchter E, Reichart R Bored to death: Artificial Intelligence research reveals the role of boredom in suicide behavior.. Front Psychiatry 2024;15 doi: 10.3389/fpsyt.2024.1328122.	ISRAEL**	DEEP LEARNING***	BOREDOM**,SUICIDE BEHAVIOR**	AGE***,GENDER***	NOT EXTRACTED	FACEBOOK POSTINGS DATASET***	SOCIAL MEDIA PLATFORMS***	RISK FACTORS FOR SUICIDE, BOREDOM EXPERIENCES*	NOT EXTRACTED	NOT EXTRACTED	NOT EXTRACTED	NOT EXTRACTED	NA
Beach 2024	Building a Cohort of Transgender and Nonbinary Patients from the Electronic Medical Record.	Beach LB, Hackenberger P, Ascha M, Luehmann N, Felt D, Termanini K, Benning C, Sama D, Barnard C, Jordan SW Building a Cohort of Transgender and Nonbinary Patients from the Electronic Medical Record.. LGBT Health 2024;11(4) doi: 10.1089/lgbt.2022.0107.	USA/ILLINOIS***	TEXT MINING***	TRANSGENDER AND NONBINARY IDENTIFICATION***	GENDER**,SEX AT BIRTH**	NOT EXTRACTED	ELECTRONIC MEDICAL RECORDS (EMR)**	CLINICAL NOTES***	ICD-10 CODES***,TEXT MINING TERMS**	NOT EXTRACTED	NOT EXTRACTED	NOT EXTRACTED	NOT EXTRACTED	NA
Hu 2016	Building a mental health knowledge model to facilitate decision support	Hu, B., Terrazas, B.V. Building a mental health knowledge model to facilitate decision support. Lect. Notes Comput. Sci. 2016;9806 LNCS doi: 10.1007/978-3-319-42706-5_15.	UK***	WORD2VEC***	MENTAL DISORDERS***	NOT EXTRACTED	NOT EXTRACTED	PUBMED**	CLINICAL NOTES***	DISEASES**,MEDICATIONS***,SYMPTOMS***	NOT EXTRACTED	NOT EXTRACTED	NOT EXTRACTED	NOT EXTRACTED	NA
Cao 2022	Building and Using Personal Knowledge Graph to Improve Suicidal Ideation Detection on Social Media	Cao, L., Zhang, H., Feng, L. Building and Using Personal Knowledge Graph to Improve Suicidal Ideation Detection on Social Media. IEEE Trans Multimedia 2022;24 doi: 10.1109/TMM.2020.3046867.	CHINA***	DEEP LEARNING***	SUICIDAL IDEATION***	AGE***,GENDER***	NOT EXTRACTED	SINA WEIBO DATASET***	SOCIAL MEDIA PLATFORMS***	POSTED IMAGE**,RUMINANT THINKING***,STRESS DURATION***,STRESS LEVEL***	YES*	PUBLIC*	NOT EXTRACTED	HTTPS://GITHUB.COM/BRYANT03/SINA-WEIBO-DATASET***	Yes
Haug 2022	Burnout and Depression Detection Using Affective Word List Ratings	Haug, S., Kurpicz-Briki, M. Burnout and Depression Detection Using Affective Word List Ratings. Studies in Health Technology and Informatics 2022;292 doi: 10.3233/SHTI220318.	SWITZERLAND***	OTHER (AFFECTIVE WORD LIST RATINGS)**	BURNOUT***,DEPRESSION***	NOT EXTRACTED	NOT EXTRACTED	AFFECTIVE NORMS CORPUS, BERLIN AFFECTIVE WORD LIST RELOADED (BAWL-R)***	OTHER (AFFECTIVE WORD LISTS)***	ABSTRACTNESS/CONCRETENESS**,AROUSAL***,IMAGEABILITY***,VALENCE***	NOT EXTRACTED	NOT EXTRACTED	NOT EXTRACTED	NOT EXTRACTED	NA
HAUG 2022	Burnout and Depression Detection Using Affective Word List Ratings...Studies in Health Technology & Informatics, TU is Healthcare of the Future 2022, May 20, 2022, Biel/Bienne, Switzerland.	HAUG, Sophie, KURPICZ-BRIKI, Mascha Burnout and Depression Detection Using Affective Word List Ratings...Studies in Health Technology & Informatics, TU is Healthcare of the Future 2022, May 20, 2022, Biel/Bienne, Switzerland.. Studies in Health Technology & Informatics 2022;292 doi: 10.3233/SHTI220318.	SWITZERLAND***	OTHER (AFFECTIVE WORD LIST RATINGS)**	BURNOUT***,DEPRESSION***	NOT EXTRACTED	NOT EXTRACTED	AFFECTIVE NORMS CORPUS, BERLIN AFFECTIVE WORD LIST RELOADED (BAWL-R)***	OTHER (AFFECTIVE WORD LISTS)**	ABSTRACTNESS/CONCRETENESS***,AROUSAL***,IMAGEABILITY***,VALENCE***	NOT EXTRACTED	NOT EXTRACTED	NOT EXTRACTED	NOT EXTRACTED	NA
Merhbene 2022	BurnoutEnsemble: Augmented Intelligence to Detect Indications for Burnout in Clinical Psychology	Merhbene, G., Nath, S., Puttick, A.R., Kurpicz-Briki, M. BurnoutEnsemble: Augmented Intelligence to Detect Indications for Burnout in Clinical Psychology. Frontiers in Big Data 2022;5 doi: 10.3389/fdata.2022.863100.	SWITZERLAND***	OTHER (ENSEMBLE CLASSIFIER)*	BURNOUT***,DEPRESSION***	NOT EXTRACTED	NOT EXTRACTED	REDDIT DATASET**	SOCIAL MEDIA PLATFORMS***	BURNOUT INDICATORS**,DEPRESSION INDICATORS**	NO*	NOT EXTRACTED	NOT EXTRACTED	NOT EXTRACTED	NA
Ghosh 2022	CARES: CAuse Recognition for Emotion in Suicide Notes	Ghosh, S., Roy, S., Ekbal, A., Bhattacharyya, P. CARES: CAuse Recognition for Emotion in Suicide Notes. Lecture Notes in Computer Science (including subseries Lecture Notes in Artificial Intelligence and Lecture Notes in Bioinformatics) 2022;13186 LNCS doi: 10.1007/978-3-030-99739-7_15.	INDIA***	BERT***	SUICIDAL TENDENCIES**	AGE***,GENDER***,MARITAL STATUS***	NOT EXTRACTED	CARES CEASE-V2.0**	CLINICAL NOTES*	CAUSAL SPANS**,EMOTION LABELS***	YES***	PUBLIC**	SIGNING USE AGREEMENT*	HTTPS://WWW.IITP.AC.IN/AI-NLP-ML/RESOURCES.HTML#CARES***	No
Yan 2022	COVID-19 sentiment analysis using college subreddit data	Yan, T., Liu, F. COVID-19 sentiment analysis using college subreddit data. PLoS ONE 2022;17(11 November) doi: 10.1371/journal.pone.0275862.	USA/INDIANA***	GAT***,ROBERTA***	NEGATIVE SENTIMENTS DUE TO COVID-19 PANDEMIC*	NOT EXTRACTED	NOT EXTRACTED	REDDIT SOCIAL MEDIA DATA**	SOCIAL MEDIA PLATFORMS***	SENTIMENT LABELS (NEGATIVE VS NON-NEGATIVE)***	YES***	PUBLIC*	NOT EXTRACTED	HTTPS://GITHUB.COM/ALVAYAN/SENTIMENT-ANALYSIS-GNN-DURING-COVID19***	Yes
Ilias 2024	Calibration of Transformer-Based Models for Identifying Stress and Depression in Social Media	Ilias, L., Mouzakitis, S., Askounis, D. Calibration of Transformer-Based Models for Identifying Stress and Depression in Social Media. IEEE Transactions on Computational Social Systems 2024;11(2) doi: 10.1109/TCSS.2023.3283009.	GREECE***	BERT***,MENTALBERT***	DEPRESSION***,STRESS***	NOT EXTRACTED	NOT EXTRACTED	DREADDIT, DEPRESSION_MIXED, DEPRESSION_SEVERITY***	SOCIAL MEDIA PLATFORMS***	LINGUISTIC FEATURES**	YES***	PUBLIC WITH RESTRICTIONS***	NOT EXTRACTED	NOT EXTRACTED	NA
Srivastava 2023	Can Artificial Intelligence aid communication? Considering the possibilities of GPT-3 in Palliative care	Srivastava, R., Srivastava, S. Can Artificial Intelligence aid communication? Considering the possibilities of GPT-3 in Palliative care. Indian Journal of Palliative Care 2023;29(4) doi: 10.25259/IJPC_155_2023.	INDIA***	GPT-3**	PSYCHOLOGICAL DISTRESS***	AGE***	NOT EXTRACTED	GPT-3 RESPONSES**	OTHER*	APPROVAL RATINGS**	YES*	PUBLIC WITH RESTRICTIONS*	NOT EXTRACTED	HTTPS://OPENAI.COM/API/*	No
Naher 2024	Can ChatGPT provide a better support: a comparative analysis of ChatGPT and dataset responses in mental health dialogues	Naher, J. Can ChatGPT provide a better support: a comparative analysis of ChatGPT and dataset responses in mental health dialogues. Current Psychology 2024; doi: 10.1007/s12144-024-06140-z.	BANGLADESH***	CHATGPT***	DEPRESSION***,SUICIDAL THOUGHTS***	NOT EXTRACTED	NOT EXTRACTED	MENTAL HEALTH CONVERSATIONAL DATASET***	SOCIAL MEDIA PLATFORMS***	RESPONSE QUALITY***,SENTIMENT SCORE**,WORD COUNT***	YES*	PUBLIC*	NOT EXTRACTED	HTTPS://WWW.KAGGLE.COM/DATASETS/ELVIS23/MENTAL-HEALTH-CONVERSATIONAL-DATA**	Yes
Maclagan 2023	Can Patients with Dementia Be Identified in Primary Care Electronic Medical Records Using Natural Language Processing?	Maclagan LC, Abdalla M, Harris DA, Stukel TA, Chen B, Candido E, Swartz RH, Iaboni A, Jaakkimainen RL, Bronskill SE Can Patients with Dementia Be Identified in Primary Care Electronic Medical Records Using Natural Language Processing?. J Healthc Inform Res 2023;7(1) doi: 10.1007/s41666-023-00125-6.	CANADA***	LASSO**,WORD EMBEDDINGS**	DEMENTIA***	AGE***,NEIGHBORHOOD INCOME QUINTILE**,SEX***	NOT EXTRACTED	ELECTRONIC MEDICAL RECORDS PRIMARY CARE (EMRPC) DATABASE***	CLINICAL NOTES***	DEMENTIA-RELATED FEATURES**,SYMPTOMS**	YES*	PUBLIC WITH RESTRICTIONS*	NOT EXTRACTED	HTTPS://WWW.ICES.ON.CA/DAS*	Yes
Glenn 2020	Can Text Messages Identify Suicide Risk in Real Time? A Within-Subjects Pilot Examination of Temporally Sensitive Markers of Suicide Risk.	Glenn JJ, Nobles AL, Barnes LE, Teachman BA Can Text Messages Identify Suicide Risk in Real Time? A Within-Subjects Pilot Examination of Temporally Sensitive Markers of Suicide Risk.. Clin Psychol Sci 2020;8(4) doi: 10.1177/2167702620906146.	USA/NORTH CAROLINA***	TEXT MINING**	SUICIDE***	AGE***,SEX**	NOT EXTRACTED	TEXT MESSAGES***	SOCIAL MEDIA PLATFORMS**	SELF-FOCUS***,SENTIMENT***,SOCIAL ENGAGEMENT***	NOT EXTRACTED	NOT EXTRACTED	NOT EXTRACTED	NOT EXTRACTED	NA
Brown 2019	Can acute suicidality be predicted by Instagram data? Results from qualitative and quantitative language analyses.	Brown RC, Bendig E, Fischer T, Goldwich AD, Baumeister H, Plener PL Can acute suicidality be predicted by Instagram data? Results from qualitative and quantitative language analyses.. PLoS One 2019;14(9) doi: 10.1371/journal.pone.0220623.	GERMANY***	OTHER*	ACUTE SUICIDALITY**	AGE***,GENDER***	NOT EXTRACTED	BROWN_BENDIG_INSTAGRAM_SUICIDALITY_DATASET***	SOCIAL MEDIA PLATFORMS***	LANGUAGE MARKERS IN INTERVIEWS AND PICTURE CAPTIONS, INSTAGRAM ACTIVITY*	YES***	PUBLIC**	NOT EXTRACTED	HTTPS://FIGSHARE.COM/ARTICLES/BROWN_BENDIG_INSTAGRAM_SUICIDALITY_DATASET_XLSX/7763333***	No
Botelle 2022	Can natural language processing models extract and classify instances of interpersonal violence in mental healthcare electronic records: An applied evaluative study	Botelle, R., Bhavsar, V., Kadra-Scalzo, G., Mascio, A., Williams, M.V., Roberts, A., Velupillai, S., Stewart, R. Can natural language processing models extract and classify instances of interpersonal violence in mental healthcare electronic records: An applied evaluative study. BMJ Open 2022;12(2) doi: 10.1136/bmjopen-2021-052911.	UK***	BIOBERT***	INTERPERSONAL VIOLENCE***	AGE***,ETHNICITY***,GENDER***,MARITAL STATUS***	NOT EXTRACTED	CLINICAL RECORDS INTERACTIVE SEARCH (CRIS)***	CLINICAL NOTES***	PATIENT STATUS (PERPETRATOR***,PHYSICAL***,PRESENCE OF VIOLENCE***,SEXUAL)***,VICTIM***,VIOLENCE TYPE (DOMESTIC***,WITNESS)***	NOT EXTRACTED	NOT EXTRACTED	NOT EXTRACTED	NOT EXTRACTED	NA
Ruch 2020	Can x2vec save lives? Integrating graph and language embeddings for automatic mental health classification	Ruch, A. Can x2vec save lives? Integrating graph and language embeddings for automatic mental health classification. J. Phys. Complex. 2020;1(3) doi: 10.1088/2632-072X/aba83d.	USA/NEW YORK***	DOC2VEC**,METAPATH2VEC**	SUICIDALITY***	AGE, GENDER*	NOT EXTRACTED	REDDIT SUBMISSIONS DATASET***	SOCIAL MEDIA PLATFORMS***	COMMENTS**,SUBMISSIONS**	YES***	PUBLIC***	NOT EXTRACTED	HTTPS://FILES.PUSHSHIFT.IO/REDDIT/***	No
Chary 2018	Candyflipping and other combinations: Identifying drug-drug combinations from an online forum	Chary, M., Yi, D., Manini, A.F. Candyflipping and other combinations: Identifying drug-drug combinations from an online forum. Frontiers in Psychiatry 2018;9(APR) doi: 10.3389/fpsyt.2018.00135.	USA/NEW YORK***	NATURAL LANGUAGE PROCESSING**	POLYSUBSTANCE USE*	NOT EXTRACTED	NOT EXTRACTED	LYCAEUM***	ONLINE FORUM***	USER POSTS DISCUSSING DRUG COMBINATIONS AND PATTERNS OF SUBSTANCE USE*	YES**	PUBLIC**	NOT EXTRACTED	NOT EXTRACTED	NA
Patel 2015	Cannabis use and treatment resistance in first episode psychosis: a natural language processing study.	Patel R, Wilson R, Jackson R, Ball M, Shetty H, Broadbent M, Stewart R, McGuire P, Bhattacharyya S Cannabis use and treatment resistance in first episode psychosis: a natural language processing study.. Lancet 2015;385 Suppl 1 doi: 10.1016/S0140-6736(15)60394-4.	UK***	NATURAL LANGUAGE PROCESSING***	FIRST EPISODE PSYCHOSIS***	AGE***,ETHNICITY***,MARITAL STATUS***,SEX***	NOT EXTRACTED	ELECTRONIC CASE REGISTER*	CLINICAL NOTES***	CANNABIS USE***,HOSPITAL ADMISSIONS***,NUMBER OF UNIQUE ANTIPSYCHOTIC MEDICATIONS PRESCRIBED**	NOT EXTRACTED	NOT EXTRACTED	NOT EXTRACTED	NOT EXTRACTED	NA
Castro 2021	Case-control study of neuropsychiatric symptoms following COVID-19 hospitalization in 2 academic health systems.	Castro VM, Rosand J, Giacino JT, McCoy TH, Perlis RH Case-control study of neuropsychiatric symptoms following COVID-19 hospitalization in 2 academic health systems.. medRxiv 2021; doi: 10.1101/2021.07.09.21252353.	USA/MASSACHUSETTS***	NATURAL LANGUAGE PROCESSING***	NEUROPSYCHIATRIC SYMPTOMS***	AGE***,GENDER***,HISPANIC ETHNICITY***,RACE***	PUBLIC INSURANCE**	MASS GENERAL BRIGHAM RESEARCH PATIENT DATA REGISTRY (RPDR)***	CLINICAL NOTES***	NEUROPSYCHIATRIC SYMPTOM DOMAINS**	NOT EXTRACTED	NOT EXTRACTED	NOT EXTRACTED	NOT EXTRACTED	NA
Castro 2022	Case-control study of neuropsychiatric symptoms in electronic health records following COVID-19 hospitalization in 2 academic health systems	Castro, V.M., Rosand, J., Giacino, J.T., McCoy, T.H., Perlis, R.H. Case-control study of neuropsychiatric symptoms in electronic health records following COVID-19 hospitalization in 2 academic health systems. Molecular Psychiatry 2022;27(9) doi: 10.1038/s41380-022-01646-z.	USA/MASSACHUSETTS***	NATURAL LANGUAGE PROCESSING***	NEUROPSYCHIATRIC SYMPTOMS***	AGE***,GENDER***,HISPANIC ETHNICITY***,PUBLIC INSURANCE***,RACE***	NOT EXTRACTED	MASS GENERAL BRIGHAM RESEARCH PATIENT DATA REGISTRY**	CLINICAL NOTES***	DIAGNOSTIC CODES**,NEUROPSYCHIATRIC SYMPTOM DOMAINS**	NOT EXTRACTED	NOT EXTRACTED	NOT EXTRACTED	NOT EXTRACTED	NA
Dawkins 2022	Catatonia Psychopathology and Phenomenology in a Large Dataset	Dawkins, E., Cruden-Smith, L., Carter, B., Amad, A., Zandi, M.S., Lewis, G., David, A.S., Rogers, J.P. Catatonia Psychopathology and Phenomenology in a Large Dataset. Frontiers in Psychiatry 2022;13 doi: 10.3389/fpsyt.2022.886662.	UNITED KINGDOM***	NATURAL LANGUAGE PROCESSING**	CATATONIA***	AGE***,ETHNICITY***,GENDER***	NOT EXTRACTED	CLINICAL RECORDS INTERACTIVE SEARCH (CRIS)***	CLINICAL NOTES***	CATATONIC SIGNS***	NOT EXTRACTED	NOT EXTRACTED	NOT EXTRACTED	NOT EXTRACTED	NA
Kaur 2022	Causal Categorization of Mental Health Posts using Transformers	Kaur, S., Bhardwaj, R., Jain, A., Garg, M., Saxena, C. Causal Categorization of Mental Health Posts using Transformers. ACM International Conference Proceeding Series 2022; doi: 10.1145/3574318.3574334.	INDIA***	TRANSFORMERS***	MENTAL HEALTH DISORDERS***	NOT EXTRACTED	NOT EXTRACTED	CAMS***	SOCIAL MEDIA PLATFORMS***	CAUSAL CATEGORIES FOR EACH SOCIAL MEDIA POST**	YES***	PUBLIC***	NOT EXTRACTED	HTTPS://DOI.ORG/10.1145/3574318.3574334***	Yes
Malec 2023	Causal feature selection using a knowledge graph combining structured knowledge from the biomedical literature and ontologies: A use case studying depression as a risk factor for Alzheimer's disease.	Malec SA, Taneja SB, Albert SM, Elizabeth Shaaban C, Karim HT, Levine AS, Munro P, Callahan TJ, Boyce RD Causal feature selection using a knowledge graph combining structured knowledge from the biomedical literature and ontologies: A use case studying depression as a risk factor for Alzheimer's disease.. J Biomed Inform 2023;142 doi: 10.1016/j.jbi.2023.104368.	USA/PENNSYLVANIA***	OTHER (KNOWLEDGE GRAPH)**	ALZHEIMER‚ÄôS DISEASE***,DEPRESSION***	AGE, SEX*	NOT EXTRACTED	KNOWLEDGE GRAPH*	CLINICAL NOTES*	COLLIDERS***,CONFOUNDERS***,MEDIATORS**	YES*	PUBLIC WITH RESTRICTIONS*	NOT EXTRACTED	HTTPS://DOI.ORG/10.5281/ZENODO.6785307*	Yes
Pechsiri 2017	Chain of causation determination from texts	Pechsiri, C., Sukharomana, R. Chain of causation determination from texts. Int. J. Mach. Learn. Comput. 2017;7(5) doi: 10.18178/ijmlc.2017.7.5.627.	THAILAND***	SVM***	DRUG ADDICTION**	NOT EXTRACTED	NOT EXTRACTED	EDU CORPUS FROM ADDICTION-PROBLEM DOCUMENTS*	WEB DOCUMENTS**	CAUSATIVE/EFFECT EVENT CONCEPTS**	NOT EXTRACTED	NOT EXTRACTED	NOT EXTRACTED	NOT EXTRACTED	NA
BrownW3rd 2021	Challenges and solutions to employing natural language processing and machine learning to measure patients' health literacy and physician writing complexity: The ECLIPPSE study.	Brown W 3rd, Balyan R, Karter AJ, Crossley S, Semere W, Duran ND, Lyles C, Liu J, Moffet HH, Daniels R, McNamara DS, Schillinger D Challenges and solutions to employing natural language processing and machine learning to measure patients' health literacy and physician writing complexity: The ECLIPPSE study.. J Biomed Inform 2021;113 doi: 10.1016/j.jbi.2020.103658.	USA/CALIFORNIA***	MACHINE LEARNING**,NATURAL LANGUAGE PROCESSING***	HEALTH LITERACY***,PHYSICIAN WRITING COMPLEXITY**	AGE***,ETHNICITY***,GENDER***,RACE**	NOT EXTRACTED	ECLIPPSE STUDY***	CLINICAL NOTES***	PATIENT LITERACY PROFILE (LP), PHYSICIAN COMPLEXITY PROFILE (CP)*	YES**	PUBLIC WITH RESTRICTIONS*	NOT EXTRACTED	HTTPS://ESCHOLARSHIP.ORG/UC/ITEM/78F923GP*	No
Spruyt 2016	Challenging sleep-wake behaviors reported in informal, conversational interviews of caregivers of children with fetal alcohol spectrum disorder.	Spruyt K, Ipsiroglu O, Stockler S, Reynolds JN Challenging sleep-wake behaviors reported in informal, conversational interviews of caregivers of children with fetal alcohol spectrum disorder.. Int J Dev Disabil 2016;64(2) doi: 10.1080/20473869.2016.1229395.	BELGIUM**	TEXT MINING***	FETAL ALCOHOL SPECTRUM DISORDER*	AGE***	NOT EXTRACTED	TRANSCRIPTS OF CAREGIVER INTERVIEWS**	OTHER (INTERVIEW TRANSCRIPTS)**	SLEEP-RELATED WORDS**	NOT EXTRACTED	NOT EXTRACTED	NOT EXTRACTED	NOT EXTRACTED	NA
Brscic 2021	Challenging suicide, burnout, and depression among veterinary practitioners and students: text mining and topics modelling analysis of the scientific literature	Brscic, M., Contiero, B., Schianchi, A., Marogna, C. Challenging suicide, burnout, and depression among veterinary practitioners and students: text mining and topics modelling analysis of the scientific literature. BMC Veterinary Research 2021;17(1) doi: 10.1186/s12917-021-03000-x.	ITALY***	TEXT MINING***,TOPIC MODELLING**	BURNOUT***,DEPRESSION***,SUICIDE***	AGE, GENDER*	NOT EXTRACTED	SCIENTIFIC LITERATURE ON SUICIDE, BURNOUT, AND DEPRESSION AMONG VETERINARY PRACTITIONERS AND STUDENTS**	OTHER (SCIENTIFIC LITERATURE)***	STRESS**	NOT EXTRACTED	NOT EXTRACTED	NOT EXTRACTED	NOT EXTRACTED	NA
Black 2020	Changes in mortality involving extended-release and long-acting opioids after implementation of a risk evaluation and mitigation strategy	Black, J.C., Bau, G.E., Rosen, T., Cepeda, M.S., Wedin, G.P., Green, J.L., Dart, R.C. Changes in mortality involving extended-release and long-acting opioids after implementation of a risk evaluation and mitigation strategy. Pain Medicine (United States) 2020;21(1) doi: 10.1093/pm/pnz031.	USA/COLORADO***	RULES-BASED NATURAL LANGUAGE PROCESSING**	MORTALITY RATES RELATED TO EXTENDED-RELEASE AND LONG-ACTING OPIOIDS*	NOT EXTRACTED	NOT EXTRACTED	RESEARCHED ABUSE, DIVERSION AND ADDICTION-RELATED SURVEILLANCE SYSTEM MEDICAL EXAMINER PROGRAM**	CLINICAL NOTES***	MORTALITY RATES, CAUSES OF DEATH, INVOLVEMENT OF SPECIFIC OPIOID ACTIVE PHARMACEUTICAL INGREDIENTS*	NOT EXTRACTED	NOT EXTRACTED	NOT EXTRACTED	NOT EXTRACTED	NA
He 2024	Changes in the structure of spontaneous speech predict the disruption of hierarchical brain organization in first-episode psychosis.	He R, Alonso-S√°nchez MF, Sepulcre J, Palaniyappan L, Hinzen W Changes in the structure of spontaneous speech predict the disruption of hierarchical brain organization in first-episode psychosis.. Hum Brain Mapp 2024;45(14) doi: 10.1002/hbm.70030.	SPAIN***,USA/CONNECTICUT**	DEEP LEARNING**	FIRST-EPISODE PSYCHOSIS***	AGE***,SEX**	NOT EXTRACTED	THEMATIC APPERCEPTION TEST**	CLINICAL NOTES*	SEMANTIC AND SYNTACTIC ASSOCIATIONS**	NOT EXTRACTED	NOT EXTRACTED	NOT EXTRACTED	NOT EXTRACTED	NA
Babiƒá 2021	Characterisation of covid-19-related tweets in the croatian language: Framework based on the cro-cov-csebert model	Babiƒá, K., Petroviƒá, M., Beliga, S., Martinƒçiƒá-Ip≈°iƒá, S., Mate≈°iƒá, M., Me≈°troviƒá, A. Characterisation of covid-19-related tweets in the croatian language: Framework based on the cro-cov-csebert model. Applied Sciences (Switzerland) 2021;11(21) doi: 10.3390/app112110442.	CROATIA***	BERT***	COVID-19 SENTIMENT ANALYSIS*	NOT EXTRACTED	NOT EXTRACTED	CRO-COV-TWEETS***	SOCIAL MEDIA PLATFORMS***	RETWEETS**	YES***	PUBLIC***	NOT EXTRACTED	HTTPS://GITHUB.COM/INFOCOV/INFOCOV***	Yes
Gkotsis 2017	Characterisation of mental health conditions in social media using Informed Deep Learning	Gkotsis, G., Oellrich, A., Velupillai, S., Liakata, M., Hubbard, T.J.P., Dobson, R.J.B., Dutta, R. Characterisation of mental health conditions in social media using Informed Deep Learning. Scientific Reports 2017;7 doi: 10.1038/srep45141.	UK***	DEEP LEARNING***	ANXIETY DISORDERS***,BIPOLAR DISORDER***,DEPRESSION***,DRUG USE DISORDERS***,SCHIZOPHRENIA***,SELF-HARM***,SUICIDE***	NOT EXTRACTED	NOT EXTRACTED	REDDIT DATASET***	SOCIAL MEDIA PLATFORMS***	MENTAL HEALTH THEMES**	YES***	PUBLIC***	NOT EXTRACTED	HTTPS://REDD.IT/3MG812***	No
Gibson 2024	Characteristics associated with progression to probable dementia with Lewy bodies in a cohort with very late-onset psychosis.	Gibson LL, Mueller C, Stewart R, Aarsland D Characteristics associated with progression to probable dementia with Lewy bodies in a cohort with very late-onset psychosis.. Psychol Med 2024; doi: 10.1017/S0033291724001922.	UK***	NLP-DLB***	DEMENTIA***,VERY LATE-ONSET PSYCHOSIS***	AGE***,ETHNICITY***,GENDER***	NOT EXTRACTED	CLINICAL RECORD INTERACTIVE SEARCH (CRIS)**	CLINICAL NOTES***	DEMOGRAPHIC FACTORS**,HEALTH OF THE NATIONAL OUTCOME SCALE (HONOS)**,SYMPTOMS AT INDEX PSYCHOSIS**	YES***	NOT EXTRACTED	NOT EXTRACTED	HTTPS://WWW.MAUDSLEYBRC.NIHR.AC.UK/FACILITIES/CLINICAL-RECORD-INTERACTIVE-SEARCH-CRIS/CRIS-NATURAL-LANGUAGE-PROCESSING/***	Yes
Kim 2023	Characteristics of Intimate Partner Violence and Survivor‚Äôs Needs During the COVID-19 Pandemic: Insights From Subreddits Related to Intimate Partner Violence	Kim, S., Warren, E., Jahangir, T., Al-Garadi, M., Guo, Y., Yang, Y.-C., Lakamana, S., Sarker, A. Characteristics of Intimate Partner Violence and Survivor‚Äôs Needs During the COVID-19 Pandemic: Insights From Subreddits Related to Intimate Partner Violence. Journal of Interpersonal Violence 2023;38(17-18) doi: 10.1177/08862605231168816.	USA/GEORGIA***	NATURAL LANGUAGE PROCESSING***	INTIMATE PARTNER VIOLENCE (IPV)**	NOT EXTRACTED	NOT EXTRACTED	REDDIT DATA FROM IPV-RELATED SUBREDDITS**	SOCIAL MEDIA PLATFORMS***	HELP-SEEKING STATUS***,SELF-REPORT STATUS**,SURVIVORS‚Äô NEEDS***,TIMING**,TYPE AND SUBTYPE OF IPV**	YES**	NOT EXTRACTED	NOT EXTRACTED	NOT EXTRACTED	NA
Ananthasubramaniam 2024	Characteristics of and Variation in Suicide Mortality Related to Retirement During the Great Recession: Perspectives From the National Violent Death Reporting System	Ananthasubramaniam, A., Jurgens, D., Kahsay, E., Mezuk, B. Characteristics of and Variation in Suicide Mortality Related to Retirement During the Great Recession: Perspectives From the National Violent Death Reporting System. Gerontologist 2024;64(6) doi: 10.1093/geront/gnae015.	USA/MICHIGAN***	NATURAL LANGUAGE PROCESSING***	SUICIDE***	AGE***,EDUCATIONAL ATTAINMENT***,EMPLOYMENT STATUS***,MARITAL STATUS***,MILITARY SERVICE HISTORY***,RACE/ETHNICITY***,SEX**	NOT EXTRACTED	NATIONAL VIOLENT DEATH REPORTING SYSTEM (NVDRS)***	CLINICAL NOTES***	FINANCIAL PROBLEMS**,HEALTH PROBLEMS**,RETIREMENT-RELATED CIRCUMSTANCES**	NOT EXTRACTED	NOT EXTRACTED	NOT EXTRACTED	NOT EXTRACTED	NA
Reutens 2024	Characteristics of domestic violence perpetrators with dementia from police records using text mining	Reutens, S., Karystianis, G., Withall, A., Butler, T. Characteristics of domestic violence perpetrators with dementia from police records using text mining. Frontiers in Psychiatry 2024;15 doi: 10.3389/fpsyt.2024.1331915.	AUSTRALIA***,NSW**	TEXT MINING***	DEMENTIA***,DOMESTIC VIOLENCE***	AGE***,GENDER***	NOT EXTRACTED	NSW POLICE FORCE‚ÄôS COMPUTERIZED OPERATIONAL POLICING SYSTEM (COPS) DATABASE**	CLINICAL NOTES**	ABUSE TYPES***,MENTAL HEALTH MENTIONS**,VICTIM INJURIES***	NOT EXTRACTED	NOT EXTRACTED	NOT EXTRACTED	NOT EXTRACTED	NA
Funnell 2023	Characterization of patients with idiopathic normal pressure hydrocephalus using natural language processing within an electronic healthcare record system.	Funnell JP, Noor K, Khan DZ, D'Antona L, Dobson RJB, Hanrahan JG, Hepworth C, Moncur EM, Thomas BM, Thorne L, Watkins LD, Williams SC, Wong WK, Toma AK, Marcus HJ Characterization of patients with idiopathic normal pressure hydrocephalus using natural language processing within an electronic healthcare record system.. J Neurosurg 2023;138(6) doi: 10.3171/2022.9.JNS221095.	UNITED KINGDOM***	NLP***	IDIOPATHIC NORMAL PRESSURE HYDROCEPHALUS***	AGE***,ETHNICITY***,SEX***	NOT EXTRACTED	COGSTACK*	CLINICAL NOTES***	AND COMORBIDITIES**,SIGNS**,SNOMED CT CONCEPTS RELATED TO SYMPTOMS***	NOT EXTRACTED	NOT EXTRACTED	NOT EXTRACTED	NOT EXTRACTED	NA
Mota 2017	Characterization of the relationship between semantic and structural language features in psychiatric diagnosis	Mota, N.B., Carrillo, F., Slezak, D.F., Copelli, M., Ribeiro, S. Characterization of the relationship between semantic and structural language features in psychiatric diagnosis. Conference Record - Asilomar Conference on Signals, Systems and Computers 2017; doi: 10.1109/ACSSC.2016.7869165.	BRAZIL***	LATENT SEMANTIC ANALYSIS (LSA)**	BIPOLAR DISORDER***,SCHIZOPHRENIA***	AGE**,GENDER**	NOT EXTRACTED	NOT EXTRACTED	CLINICAL NOTES***	GRAPH CONNECTEDNESS ATTRIBUTES**,SEMANTIC DISTANCES BETWEEN CONSECUTIVE SENTENCES***	NOT EXTRACTED	NOT EXTRACTED	NOT EXTRACTED	NOT EXTRACTED	NA
Barroilhet 2020	Characterizing DSM-5 and ICD-11 personality disorder features in psychiatric inpatients at scale using electronic health records	Barroilhet, S.A., Pellegrini, A.M., McCoy, T.H., Perlis, R.H. Characterizing DSM-5 and ICD-11 personality disorder features in psychiatric inpatients at scale using electronic health records. Psychological Medicine 2020;50(13) doi: 10.1017/S0033291719002320.	USA/MASSACHUSETTS***	LDA***	PERSONALITY DISORDERS***	AGE***,INSURANCE TYPE***,RACE***,SEX***	ADMISSION THROUGH EMERGENCY ROOM**,PUBLIC INSURANCE**	ELECTRONIC HEALTH RECORDS***	CLINICAL NOTES***	LENGTH OF STAY**,PERSONALITY TRAIT DOMAINS**	NOT EXTRACTED	NOT EXTRACTED	NOT EXTRACTED	NOT EXTRACTED	NA
Sivaraman 2021	Characterizing Opioid Overdoses Using Emergency Medical Services Data : A Case Definition Algorithm Enhanced by Machine Learning.	Sivaraman JJ, Proescholdbell SK, Ezzell D, Shanahan ME Characterizing Opioid Overdoses Using Emergency Medical Services Data : A Case Definition Algorithm Enhanced by Machine Learning.. Public Health Rep 2021;136(1_suppl) doi: 10.1177/00333549211026802.	USA/NORTH CAROLINA***	MACHINE LEARNING***,NATURAL LANGUAGE PROCESSING**	OPIOID OVERDOSE***	AGE***,RACE***,SEX**	URBAN/RURAL***	NORTH CAROLINA EMS ENCOUNTER DATA***	CLINICAL NOTES***	CHIEF CONCERN***,DISPATCH CONCERN***,MEDICATION ADMINISTRATION***,NARRATIVE***,PRIMARY IMPRESSION***,SECONDARY IMPRESSION***	YES**	PUBLIC WITH RESTRICTIONS**	NOT EXTRACTED	HTTPS://OSF.IO/DJP3Z/?VIEW_ONLY=914A108355794CF9ACB1D9EF748CC0E6**	Yes
Koleck 2021	Characterizing shared and distinct symptom clusters in common chronic conditions through natural language processing of nursing notes	Koleck, T.A., Topaz, M., Tatonetti, N.P., George, M., Miaskowski, C., Smaldone, A., Bakken, S. Characterizing shared and distinct symptom clusters in common chronic conditions through natural language processing of nursing notes. Research in Nursing and Health 2021;44(6) doi: 10.1002/nur.22190.	USA/PENNSYLVANIA***	NIMBLEMINER**	CANCER***,CHRONIC OBSTRUCTIVE PULMONARY DISEASE**,HEART FAILURE***,TYPE 2 DIABETES MELLITUS**	AGE***,ETHNICITY***,RACE***,SEX/GENDER***	NOT EXTRACTED	NURSING NOTES**	CLINICAL NOTES***	SYMPTOM DOCUMENTATION INCLUDING PRESENCE OF 56 SYMPTOMS*	NOT EXTRACTED	NOT EXTRACTED	NOT EXTRACTED	NOT EXTRACTED	NA
Li 2023	Characterizing the Differences in Descriptions of Violence on Reddit During the COVID-19 Pandemic	Li, L., Neubauer, L., Stewart, R., Roberts, A. Characterizing the Differences in Descriptions of Violence on Reddit During the COVID-19 Pandemic. J. Interpers. Violence 2023;38(15-16) doi: 10.1177/08862605231163885.	UK***	KEYWORD SEARCHING, SUPERVISED MACHINE LEARNING*	DOMESTIC VIOLENCE***,INTIMATE PARTNER VIOLENCE***	NOT EXTRACTED	NOT EXTRACTED	REDDIT VIOLENCE-RELATED SUBREDDITS**	SOCIAL MEDIA PLATFORMS***	EMOTIONAL VIOLENCE**,IPV**,NONSPECIFIC VIOLENCE)**,PHYSICAL VIOLENCE**,SEXUAL VIOLENCE**,TYPES OF VIOLENCE (DV**	NOT EXTRACTED	NOT EXTRACTED	NOT EXTRACTED	NOT EXTRACTED	NA
Ren 2024	ChatASD: LLM-Based AI Therapist for¬†ASD	Ren, X., Bai, Y., Duan, H., Fan, L., Fei, E., Wu, G., Ray, P., Hu, M., Yan, C., Zhai, G. ChatASD: LLM-Based AI Therapist for¬†ASD. Commun. Comput. Info. Sci. 2024;2067 CCIS doi: 10.1007/978-981-97-3626-3_23.	CHINA***	CHATGPT**	AUTISM SPECTRUM DISORDER (ASD)***	NOT EXTRACTED	NOT EXTRACTED	BILINGUAL AUTISM KNOWLEDGE DATASET***	OTHER*	EDUCATION**,MULTI-DIMENSIONAL INFORMATION ABOUT AUTISM (E.G.**,Q&A PAIRS**,REAL-CASE DIAGNOSTICS***,TREATMENT**	YES***	PUBLIC WITH RESTRICTIONS***	NOT EXTRACTED	HTTPS://GITHUB.COM/DUANHUIYU/CHATASD***	Yes
Shikako 2023	Children with Disabilities in Canada during the COVID-19 Pandemic: An Analysis of COVID-19 Policies through a Disability Rights Lens	Shikako, K., Lencucha, R., Hunt, M., Jodoin-Pilon, S., Chandra, A., Katalifos, A., Gonzalez, M., Yamaguchi, S., Cardoso, R., Elsabbagh, M., Hudon, A., Martens, R., Cogburn, D., Seth, A., Currie, G., Roth, C., Finlay, B., Zwicker, J. Children with Disabilities in Canada during the COVID-19 Pandemic: An Analysis of COVID-19 Policies through a Disability Rights Lens. Children 2023;10(6) doi: 10.3390…	CANADA***	TEXT MINING***	MENTAL HEALTH CHALLENGES IN CHILDREN WITH DISABILITIES DURING COVID-19*	AGE***,GENDER**	NOT EXTRACTED	CANADIAN PROVINCIAL AND TERRITORIAL POLICIES ON COVID-19*	GOVERNMENT POLICY DOCUMENTS**	EDUCATION**	YES*	NOT EXTRACTED	NOT EXTRACTED	NOT EXTRACTED	NA
AhmedBilal 2024	Children's Sentiment Analysis from Texts by Using Weight Updated Tuned with Random Forest Classification	Ahmed Bilal, A., Ayhan Erdem, O., Toklu, S. Children's Sentiment Analysis from Texts by Using Weight Updated Tuned with Random Forest Classification. IEEE Access 2024;12 doi: 10.1109/ACCESS.2024.3400992.	TURKEY***	RANDOM FOREST**	SENTIMENT ANALYSIS**	NOT EXTRACTED	NOT EXTRACTED	4000 STORIES DATASET***	OTHER**	AROUSAL***,AUTHOR OF THE STORY**,DOMINANCE***,LENGTH***,PROCESSED_TEXT***,SENTENCE_LENGTH***,STORY NAME***,TEXT IDENTIFICATION***,TEXT NUMBER**,TITLE***,URL OF THE STORY***,VALENCE***,WORD_COUNT***	YES***	PUBLIC***	NOT EXTRACTED	HTTPS://BRUNEL.FIGSHARE.COM/ARTICLES/DATASET/4000_STORIES_WITH_SENTIMENT_ANALYSIS_DATASET/7712540***	No
Chen 2024	Chinese Cyberbullying Detection Using XLNet and Deep Bi-LSTM Hybrid Model	Chen, S., Wang, J., He, K. Chinese Cyberbullying Detection Using XLNet and Deep Bi-LSTM Hybrid Model. Information (Switzerland) 2024;15(2) doi: 10.3390/info15020093.	CHINA***	BI-LSTM**,XLNET***	CYBERBULLYING***	NOT EXTRACTED	NOT EXTRACTED	COLDATASET***	SOCIAL MEDIA PLATFORMS**	OFFENSIVE REMARKS**	YES***	PUBLIC*	NOT EXTRACTED	HTTPS://DOI.ORG/10.3390/INFO15020093***	Yes
Takagi-Stewart 2024	Circumstantial variables preceding firearm suicide among females with and without mobility disability in the USA: comparative analysis using data from the National Violent Death Reporting System.	Takagi-Stewart J, Prater LC, Marts E, Ayachit P, Jesus TS Circumstantial variables preceding firearm suicide among females with and without mobility disability in the USA: comparative analysis using data from the National Violent Death Reporting System.. Inj Prev 2024; doi: 10.1136/ip-2023-045195.	USA/PENNSYLVANIA**	TEXT MINING***	FIREARM SUICIDE**	AGE***,EDUCATIONAL LEVEL**,GENDER**,MARITAL STATUS***,OCCUPATION**,RACE/ETHNICITY***	NOT EXTRACTED	NATIONAL VIOLENT DEATH REPORTING SYSTEM (NVDRS) RESTRICTED ACCESS DATABASE**	CLINICAL NOTES***	AGE**,DEPRESSIVE MOOD**,EMPLOYMENT STATUS**,HISTORY OF SUICIDAL THOUGHTS**,PHYSICAL PAIN**,RELATIONSHIP PROBLEMS**	YES*	PUBLIC WITH RESTRICTIONS*	SIGNING USE AGREEMENT*	HTTPS://WWW.CDC.GOV/NVDRS/*	Yes
Munthuli 2023	Classification and analysis of text transcription from Thai depression assessment tasks among patients with depression	Munthuli, A., Pooprasert, P., Klangpornkun, N., Phienphanich, P., Onsuwan, C., Jaisin, K., Pattanaseri, K., Lortrakul, J., Tantibundhit, C. Classification and analysis of text transcription from Thai depression assessment tasks among patients with depression. PLoS ONE 2023;18(3 March) doi: 10.1371/journal.pone.0283095.	THAILAND***	XLM-ROBERTA***	DEPRESSION***	AGE***,GENDER***	NOT EXTRACTED	THAI DEPRESSION ASSESSMENT TASKS***	CLINICAL NOTES**	TEXT TRANSCRIPTS OF SPEECH RESPONSES*	NOT EXTRACTED	NOT EXTRACTED	NOT EXTRACTED	NOT EXTRACTED	NA
Nguyen 2010	Classification and pattern discovery of mood in weblogs	Nguyen, T., Phung, D., Adams, B., Tran, T., Venkatesh, S. Classification and pattern discovery of mood in weblogs. Lect. Notes Comput. Sci. 2010;6119 LNAI(PART 2) doi: 10.1007/978-3-642-13672-6_28.	USA***	OTHER (FEATURE SELECTION SCHEMES)*	MOOD CLASSIFICATION***	NOT EXTRACTED	NOT EXTRACTED	WSM09 AND IR05**	SOCIAL MEDIA PLATFORMS**	MOOD CATEGORIES***	NOT EXTRACTED	NOT EXTRACTED	NOT EXTRACTED	NOT EXTRACTED	NA
Kavuluru 2016	Classification of Helpful Comments on Online Suicide Watch Forums.	Kavuluru R, Williams AG, Ramos-Morales M, Haye L, Holaday T, Cerel J Classification of Helpful Comments on Online Suicide Watch Forums.. ACM BCB 2016;2016 doi: 10.1145/2975167.2975170.	USA/KENTUCKY***	SVM***	SUICIDAL THOUGHTS***	NOT EXTRACTED	NOT EXTRACTED	SW SUBREDDIT COMMENTS DATASET***	SOCIAL MEDIA PLATFORMS***	HELPFUL GENERIC**	YES***	PUBLIC WITH RESTRICTIONS**	NOT EXTRACTED	NOT EXTRACTED	NA
Haulcy 2021	Classifying Alzheimer's Disease Using Audio and Text-Based Representations of Speech	Haulcy, R., Glass, J. Classifying Alzheimer's Disease Using Audio and Text-Based Representations of Speech. Frontiers in Psychology 2021;11 doi: 10.3389/fpsyg.2020.624137.	USA/MASSACHUSETTS***	BERT***	ALZHEIMER‚ÄôS DISEASE***	AGE***,GENDER***	NOT EXTRACTED	ADRESS DATASET***	CLINICAL NOTES***	AUDIO RECORDINGS***,GENDER***,METADATA (AGE***,MMSE SCORE)***,TRANSCRIPTS***	YES***	PUBLIC WITH RESTRICTIONS***	BECOMING A MEMBER OF DEMENTIABANK**	HTTPS://DEMENTIA.TALKBANK.ORG/***	Yes
Haulcy 2020	Classifying Alzheimer's Disease Using Audio and Text-Based Representations of Speech.	Haulcy R, Glass J Classifying Alzheimer's Disease Using Audio and Text-Based Representations of Speech.. Front Psychol 2020;11 doi: 10.3389/fpsyg.2020.624137.	USA/MASSACHUSETTS***	BERT***	ALZHEIMER‚ÄôS DISEASE***	AGE***,GENDER***	NOT EXTRACTED	ADRESS DATASET***	CLINICAL NOTES**	GENDER***,MMSE SCORE)**,TRANSCRIPTS**	YES***	PUBLIC WITH RESTRICTIONS***	BECOME A MEMBER OF DEMENTIABANK**	HTTPS://DEMENTIA.TALKBANK.ORG/**	Yes
Schiekiera 2024	Classifying Positive Results in Clinical Psychology Using Natural Language Processing	Schiekiera, L., Diederichs, J., Niemeyer, H. Classifying Positive Results in Clinical Psychology Using Natural Language Processing. Z. Psychol. / J. Psychol. 2024;232(3) doi: 10.1027/2151-2604/a000563.	GERMANY***	RANDOM FOREST***,SCIBERT***	POSITIVE RESULTS CLASSIFICATION*	NOT EXTRACTED	NOT EXTRACTED	MAIN***	CLINICAL NOTES***	ABSTRACTS CATEGORIZED AS POSITIVE RESULTS ONLY (PRO) OR MIXED/NEGATIVE RESULTS (MNR)*	YES***	PUBLIC***	NOT EXTRACTED	HTTPS://GITHUB.COM/SCHIEKIERA/NEGATIVERESULTDETECTOR**	Yes
Perlis 2024	Clinical decision support for bipolar depression using large language models.	Perlis RH, Goldberg JF, Ostacher MJ, Schneck CD Clinical decision support for bipolar depression using large language models.. Neuropsychopharmacology 2024;49(9) doi: 10.1038/s41386-024-01841-2.	USA/MASSACHUSETTS***	GPT-4***	BIPOLAR DEPRESSION***	AGE***,GENDER***,RACE***	NOT EXTRACTED	CLINICAL DECISION SUPPORT FOR BIPOLAR DEPRESSION USING LARGE LANGUAGE MODELS*	CLINICAL NOTES**	OPTIMAL NEXT-STEP PHARMACOTHERAPIES**,POOR OR CONTRAINDICATED CHOICES**	YES*	NOT EXTRACTED	NOT EXTRACTED	NOT EXTRACTED	NA
Carrell 2022	Clinical documentation of patient-reported medical cannabis use in primary care: Toward scalable extraction using natural language processing methods.	Carrell DS, Cronkite DJ, Shea M, Oliver M, Luce C, Matson TE, Bobb JF, Hsu C, Binswanger IA, Browne KC, Saxon AJ, McCormack J, Jelstrom E, Ghitza UE, Campbell CI, Bradley KA, Lapham GT Clinical documentation of patient-reported medical cannabis use in primary care: Toward scalable extraction using natural language processing methods.. Subst Abus 2022;43(1) doi: 10.1080/08897077.2021.1986767.	USA/WASHINGTON***	NATURAL LANGUAGE PROCESSING***	MEDICAL CANNABIS USE**	AGE***,GENDER***	NOT EXTRACTED	KPWA EPICV EHR***	CLINICAL NOTES***	REASONS FOR USE**	YES*	PUBLIC WITH RESTRICTIONS*	NOT EXTRACTED	N/A*	NA
Jayasinghe 2020	Clinician-recalled quoted speech in electronic health records and risk of suicide attempt: A case-crossover study	Jayasinghe, L., Bittar, A., Dutta, R., Stewart, R. Clinician-recalled quoted speech in electronic health records and risk of suicide attempt: A case-crossover study. BMJ Open 2020;10(4) doi: 10.1136/bmjopen-2019-036186.	UK***	OTHER (REGULAR EXPRESSION MATCHING)*	SUICIDE RISK*	AGE***,ETHNICITY***,GENDER***	NOT EXTRACTED	CLINICAL RECORD INTERACTIVE SEARCH (CRIS)*	CLINICAL NOTES***	NUMBER OF QUOTED PHRASES, DEMOGRAPHICS*	NOT EXTRACTED	NOT EXTRACTED	NOT EXTRACTED	NOT EXTRACTED	NA
AgyapongVIO 2020	Closing the COVID-19 Psychological Treatment Gap for Cancer Patients in Alberta: Protocol for the Implementation and Evaluation of Text4Hope-Cancer Care.	Agyapong VIO, Hrabok M, Shalaby R, Mrklas K, Vuong W, Gusnowski A, Surood S, Greenshaw AJ, Nkire N Closing the COVID-19 Psychological Treatment Gap for Cancer Patients in Alberta: Protocol for the Implementation and Evaluation of Text4Hope-Cancer Care.. JMIR Res Protoc 2020;9(8) doi: 10.2196/20240.	CANADA***	MACHINE LEARNING**	ANXIETY***,DEPRESSION***	AGE**,GENDER**	NOT EXTRACTED	TEXT4HOPE-CANCER CARE**	OTHER (TEXT MESSAGING)*	ANXIETY AND DEPRESSION SYMPTOMS*	NO*	PUBLIC WITH RESTRICTIONS*	N/A*	N/A*	NA
AgyapongVIO 2020	Closing the Psychological Treatment Gap During the COVID-19 Pandemic With a Supportive Text Messaging Program: Protocol for Implementation and Evaluation.	Agyapong VIO, Hrabok M, Vuong W, Gusnowski A, Shalaby R, Mrklas K, Li D, Urichuk L, Snaterse M, Surood S, Cao B, Li XM, Greiner R, Greenshaw AJ Closing the Psychological Treatment Gap During the COVID-19 Pandemic With a Supportive Text Messaging Program: Protocol for Implementation and Evaluation.. JMIR Res Protoc 2020;9(6) doi: 10.2196/19292.	CANADA***	MACHINE LEARNING**	ANXIETY***,DEPRESSIVE SYMPTOMS***,STRESS***	AGE**,GENDER***	URBAN/RURAL, INCOME, EMPLOYMENT STATUS, HOUSING, EDUCATION, STRESS, TRAUMATIC EVENTS*	TEXT4HOPE***	OTHER [MOBILE HEALTH INTERVENTION]*	ANXIETY**,DEMOGRAPHIC CORRELATES**,DEPRESSIVE SYMPTOMS***,STRESS**	YES**	PUBLIC**	NOT GIVEN*	NOT EXTRACTED	NA
Mascio 2021	Cognitive Impairments in Schizophrenia: A Study in a Large Clinical Sample Using Natural Language Processing.	Mascio A, Stewart R, Botelle R, Williams M, Mirza L, Patel R, Pollak T, Dobson R, Roberts A Cognitive Impairments in Schizophrenia: A Study in a Large Clinical Sample Using Natural Language Processing.. Front Digit Health 2021;3 doi: 10.3389/fdgth.2021.711941.	UNITED KINGDOM***	BERT***	COGNITIVE IMPAIRMENTS IN SCHIZOPHRENIA***	AGE***,EDUCATION***,EMPLOYMENT***,ETHNICITY***,GENDER***,MARITAL STATUS***	NOT EXTRACTED	CRIS (CLINICAL RECORD INTERACTIVE SEARCH)***	CLINICAL NOTES***	SOCIO-DEMOGRAPHIC FACTORS**	NOT EXTRACTED	NOT EXTRACTED	NOT EXTRACTED	NOT EXTRACTED	NA
Purks 2024	Cognitive Symptoms in Cross-Sectional Parkinson Disease Cohort Evaluated by Human-in-the-Loop Machine Learning and Natural Language Processing.	Purks JL, Arbatti L, Hosamath A, Amara AW, Anderson KE, Chahine L, Eberly SW, Kinel D, Mantri S, Mathur S, Oakes D, Standaert DG, Weintraub D, Shoulson I, Marras C Cognitive Symptoms in Cross-Sectional Parkinson Disease Cohort Evaluated by Human-in-the-Loop Machine Learning and Natural Language Processing.. Neurol Clin Pract 2024;14(5) doi: 10.1212/CPJ.0000000000200334.	USA/NEW YORK***	NATURAL LANGUAGE PROCESSING***	COGNITIVE IMPAIRMENT**	AGE***,EDUCATION***,ETHNICITY***,MARITAL STATUS***,RACE***,SEX***	NOT EXTRACTED	FOX INSIGHT STUDY***	ONLINE FORUM***	NOT EXTRACTED	NO*	NOT EXTRACTED	NOT EXTRACTED	HTTPS://FOXINSIGHT.MICHAELJFOX.ORG*	Yes
Pl 2024	Cognitive decline assessment using semantic linguistic content and transformer deep learning architecture.	Pl R, Ks G Cognitive decline assessment using semantic linguistic content and transformer deep learning architecture.. Int J Lang Commun Disord 2024;59(3) doi: 10.1111/1460-6984.12973.	INDIA***	BERT***	DEMENTIA***	AGE, GENDER*	NOT EXTRACTED	PITT CORPUS DEMENTIA DATASET***	CLINICAL NOTES***	MINI MENTAL STATE EXAMINATION (MMSE) SCORES**,SPEECH TRANSCRIPTS***	YES***	PUBLIC***	NOT EXTRACTED	HTTPS://SLA.TALKBANK.ORG/TBB/DEMENTIA/ENGLISH/PITT***	Yes
Perera 2016	Cohort profile of the South London and Maudsley NHS Foundation Trust Biomedical Research Centre (SLaM BRC) Case Register: Current status and recent enhancement of an Electronic Mental Health Record-derived data resource	Perera, G., Broadbent, M., Callard, F., Chang, C.-K., Downs, J., Dutta, R., Fernandes, A., Hayes, R.D., Henderson, M., Jackson, R., Jewell, A., Kadra, G., Little, R., Pritchard, M., Shetty, H., Tulloch, A., Stewart, R. Cohort profile of the South London and Maudsley NHS Foundation Trust Biomedical Research Centre (SLaM BRC) Case Register: Current status and recent enhancement of an Electronic Men…	UK**	NATURAL LANGUAGE PROCESSING***	COGNITIVE FUNCTION**,MENTAL DISORDERS***	AGE***,ETHNICITY***,GENDER***	NOT EXTRACTED	SLAM BRC CASE REGISTER**	CLINICAL NOTES***	COGNITIVE FUNCTION**,DIAGNOSTIC STATEMENTS**,EDUCATION**,PHARMACOTHERAPY**,SMOKING**,SOCIAL CARE RECEIPT**	YES**	PUBLIC WITH RESTRICTIONS**	SIGNING USE AGREEMENT**	NOT EXTRACTED	NA
Rouhani 2023	Collective events and individual affect shape autobiographical memory	Rouhani, N., Stanley, D., Adolphs, R. Collective events and individual affect shape autobiographical memory. Proceedings of the National Academy of Sciences of the United States of America 2023;120(29) doi: 10.1073/pnas.2221919120.	USA***	GPT-3**,NLP TOOLS**	DEPRESSION***,POSTTRAUMATIC STRESS DISORDER (PTSD)***	AGE***,GENDER***	NOT EXTRACTED	COVID-DYNAMIC STUDY***	CLINICAL NOTES*	AUTOBIOGRAPHICAL MEMORIES**,EMOTIONAL STATES***	YES***	PUBLIC***	NOT EXTRACTED	HTTPS://WWW.PNAS.ORG/LOOKUP/SUPPL/DOI:10.1073/PNAS.2221919120/-/DCSUPPLEMENTAL***	No
Yuan 2023	Combining Informative Regions and Clips for Detecting Depression from Facial Expressions	Yuan, X., Liu, Z., Chen, Q., Li, G., Ding, Z., Shangguan, Z., Hu, B. Combining Informative Regions and Clips for Detecting Depression from Facial Expressions. Cognitive Comput. 2023;15(6) doi: 10.1007/s12559-023-10157-0.	CHINA***	DEEP LEARNING***	DEPRESSION***	AGE***,GENDER***	NOT EXTRACTED	150-SUBJECT VIDEO DATASET***	OTHER [VIDEO DATASET]*	FACIAL EXPRESSIONS***	NOT EXTRACTED	NOT EXTRACTED	NOT EXTRACTED	NOT EXTRACTED	NA
Desmet 2012	Combining Lexico-semantic Features for Emotion Classification in Suicide Notes.	Desmet B, Hoste V Combining Lexico-semantic Features for Emotion Classification in Suicide Notes.. Biomed Inform Insights 2012;5(Suppl. 1) doi: 10.4137/BII.S8960.	BELGIUM***	SVM***	SUICIDAL IDEATION**	NOT EXTRACTED	NOT EXTRACTED	I2B2 NATURAL LANGUAGE PROCESSING CHALLENGE SUICIDE NOTES DATASET*	CLINICAL NOTES*	ANGER**,BLAME**,FEAR**,FORGIVENESS**,GUILT**,HAPPINESS**,HOPEFULNESS**,HOPELESSNESS**,INFORMATION**,INSTRUCTIONS**,LOVE**,PRIDE**,SORROW**,THANKFULNESS)**	NOT EXTRACTED	NOT EXTRACTED	NOT EXTRACTED	NOT EXTRACTED	NA
Garriga 2023	Combining clinical notes with structured electronic health records enhances the prediction of mental health crises.	Garriga R, Buda TS, Guerreiro J, Oma√±a Iglesias J, Estella Aguerri I, Matiƒá A Combining clinical notes with structured electronic health records enhances the prediction of mental health crises.. Cell Rep Med 2023;4(11) doi: 10.1016/j.xcrm.2023.101260.	SPAIN***	DEEP LEARNING**	MENTAL HEALTH CRISES***	AGE***,GENDER***	NOT EXTRACTED	EHR DATASET FROM BIRMINGHAM AND SOLIHULL MENTAL HEALTH NHS FOUNDATION TRUST*	CLINICAL NOTES***	CRISIS EVENTS**,DIAGNOSIS**,HOSPITALIZATIONS**,REFERRALS**	NO**	NOT EXTRACTED	NOT EXTRACTED	HTTPS://DOI.ORG/10.17632/RG5CSSGMWG.2*	Yes
Duncan 2024	Combining sentiment analysis and text mining with content analysis of farm vet interviews on mental wellbeing in livestock practice	Duncan, A.J., Henry, M.K., Lamont, K. Combining sentiment analysis and text mining with content analysis of farm vet interviews on mental wellbeing in livestock practice. PLoS ONE 2024;19(5 May) doi: 10.1371/journal.pone.0304090.	UNITED KINGDOM***	SENTIMENT ANALYSIS***,TEXT MINING***	JOB SATISFACTION***,MENTAL WELLBEING***	AGE***,GENDER***	NOT EXTRACTED	HOW FARM VETS COPE PROJECT***	INTERVIEW TRANSCRIPTS**	COPING STRATEGIES**,EMOTIONAL THEMES***,JOB SATISFACTION**	NOT EXTRACTED	NOT EXTRACTED	NOT EXTRACTED	NOT EXTRACTED	NA
Chang 2020	Communicative Blame in Online Communication of the COVID-19 Pandemic: Computational Approach of Stigmatizing Cues and Negative Sentiment Gauged With Automated Analytic Techniques.	Chang A, Schulz PJ, Tu S, Liu MT Communicative Blame in Online Communication of the COVID-19 Pandemic: Computational Approach of Stigmatizing Cues and Negative Sentiment Gauged With Automated Analytic Techniques.. J Med Internet Res 2020;22(11) doi: 10.2196/21504.	TAIWAN***	TEXT MINING**	SOCIAL STIGMA, NEGATIVE SENTIMENT*	NOT EXTRACTED	NOT EXTRACTED	DIVOMINER**	SOCIAL MEDIA PLATFORMS***	SENTIMENT ANALYSIS**,STIGMATIZING TERMS***	NOT EXTRACTED	NOT EXTRACTED	NOT EXTRACTED	NOT EXTRACTED	NA
Patton 2022	Community implications for gun violence prevention during co-occurring pandemics; a qualitative and computational analysis study	Patton, D.U., Aguilar, N., Landau, A.Y., Thomas, C., Kagan, R., Ren, T., Stoneberg, E., Wang, T., Halmos, D., Saha, A., Ananthram, A., McKeown, K. Community implications for gun violence prevention during co-occurring pandemics; a qualitative and computational analysis study. Preventive Medicine 2022;165 doi: 10.1016/j.ypmed.2022.107263.	USA/NEW YORK***	NATURAL LANGUAGE PROCESSING***	GUN VIOLENCE***,IMPACT OF COVID-19**	AGE***,GENDER***,RACE***	NOT EXTRACTED	NEIGHBORHOOD NAVIGATOR PROJECT***	SOCIAL MEDIA PLATFORMS***	PERCEPTIONS OF COMMUNITY VIOLENCE**,SENTIMENT RELATED TO WELL-BEING AND SAFETY***	YES***	NOT EXTRACTED	NOT EXTRACTED	NOT EXTRACTED	NA
Marx 2017	Comorbidities in the diseasome are more apparent than real: What Bayesian filtering reveals about the comorbidities of depression	Marx, P., Antal, P., Bolgar, B., Bagdy, G., Deakin, B., Juhasz, G. Comorbidities in the diseasome are more apparent than real: What Bayesian filtering reveals about the comorbidities of depression. PLoS Computational Biology 2017;13(6) doi: 10.1371/journal.pcbi.1005487.	HUNGARY***	BAYESIAN NETWORKS***	ANXIETY**,DEPRESSION***,OBESITY**	AGE***,GENDER***	NOT EXTRACTED	UK BIOBANK***	CLINICAL NOTES***	COMORBIDITIES, DISEASE-DISEASE RELATIONS, DEMOGRAPHIC DATA*	YES***	PUBLIC WITH RESTRICTIONS***	SIGNING USE AGREEMENT**	HTTP://WWW.UKBIOBANK.AC.UK***	Yes
Shah-Mohammadi 2022	Comparative Analysis of Patient Distress in Opioid Treatment Programs using Natural Language Processing.	Shah-Mohammadi F, Cui W, Bachi K, Hurd Y, Finkelstein J Comparative Analysis of Patient Distress in Opioid Treatment Programs using Natural Language Processing.. Biomed Eng Syst Technol Int Jt Conf BIOSTEC Revis Sel Pap 2022;2022 doi: 10.5220/0010976700003123.	USA/NEW YORK***	CLAMP***	OPIOID ADDICTION***	AGE***,EDUCATION**,GENDER***,RACE***	NOT EXTRACTED	CLINICAL NOTES FROM OPIOID TREATMENT PROGRAMS*	CLINICAL NOTES***	FAMILY DISTRESS***,LEGAL DISTRESS***,MEDICAL DISTRESS***,MENTAL DISTRESS***,SOCIAL DISTRESS***	YES*	NOT EXTRACTED	NOT EXTRACTED	NOT EXTRACTED	NA
Zeng 2020	Comparative Pathway Integrator: A Framework of Meta-Analytic Integration of Multiple Transcriptomic Studies for Consensual and Differential Pathway Analysis.	Zeng X, Zong W, Lin CW, Fang Z, Ma T, Lewis DA, Enwright JF, Tseng GC Comparative Pathway Integrator: A Framework of Meta-Analytic Integration of Multiple Transcriptomic Studies for Consensual and Differential Pathway Analysis.. Genes (Basel) 2020;11(6) doi: 10.3390/genes11060696.	USA/PENNSYLVANIA***	TEXT MINING**	BIPOLAR DISORDER***,MAJOR DEPRESSIVE DISORDER***,SCHIZOPHRENIA***	AGE***,SEX***	NOT EXTRACTED	COMPARATIVE PATHWAY INTEGRATOR (CPI)***	OTHER*	KEYWORDS FROM PATHWAY DESCRIPTIONS**	YES*	PUBLIC*	NOT EXTRACTED	HTTPS://GITHUB.COM/METAOMICS/METAPATH*	Yes
Lin 2023	Comparing ChatGPT‚Äôs ability to rate the degree of stereotypes and the consistency of stereotype attribution with those of medical students in New Zealand in developing a similarity rating test: a methodological study.	Lin CC, Akuhata-Huntington Z, Hsu CW Comparing ChatGPT‚Äôs ability to rate the degree of stereotypes and the consistency of stereotype attribution with those of medical students in New Zealand in developing a similarity rating test: a methodological study.. J Educ Eval Health Prof 2023;20 doi: 10.3352/jeehp.2023.20.17.	NEW ZEALAND***	CHATGPT***	IMPLICIT BIAS***	GENDER, ETHNICITY*	NOT EXTRACTED	SIMILARITY RATING TEST (SRT)***	OTHER**	CONSISTENCY OF STEREOTYPE ATTRIBUTION***,TOTAL RATING SCORES OF STEREOTYPICAL AND NON-STEREOTYPICAL STATEMENTS**	NOT EXTRACTED	NOT EXTRACTED	NOT EXTRACTED	NOT EXTRACTED	NA
Shrestha 2021	Comparing Deep Learning and Conventional Machine Learning Models for Predicting Mental Illness from History of Present Illness Notations.	Shrestha I, Srinivasan P Comparing Deep Learning and Conventional Machine Learning Models for Predicting Mental Illness from History of Present Illness Notations.. AMIA Annu Symp Proc 2021;2021	USA/IOWA***	DEEP LEARNING***	MENTAL ILLNESS***	AGE**,GENDER**	NOT EXTRACTED	150,085 PSYCHIATRY CLINICAL NOTES***	CLINICAL NOTES***	DIAGNOSES IN THE FORM OF ICD9 CODES***	NOT EXTRACTED	NOT EXTRACTED	NOT EXTRACTED	NOT EXTRACTED	NA
Sun 2022	Comparing Experts and Novices for AI DataWork: Insights on Allocating Human Intelligence to Design a Conversational Agent	Sun, L., Liu, Y., Joseph, G., Yu, Z., Zhu, H., Dow, S.P. Comparing Experts and Novices for AI DataWork: Insights on Allocating Human Intelligence to Design a Conversational Agent. Proc. AAAI. Conf. Hum. Comput. Crowdsourcing. 2022;10 doi: 10.1609/hcomp.v10i1.21999.	USA/CALIFORNIA***	DEEP LEARNING**	MENTAL HEALTH ISSUES**	AGE***,GENDER***	NOT EXTRACTED	7CUPS CHAT LOGS*	CLINICAL NOTES*	INTENT CLASSIFICATION**	YES*	NOT EXTRACTED	NOT EXTRACTED	NOT EXTRACTED	NA
Sinha 2023	Comparing Naturalistic Mental Health Expressions on Student Loan Debts Using Reddit and Twitter.	Sinha GR, Larrison CR, Brooks I, Kursuncu U Comparing Naturalistic Mental Health Expressions on Student Loan Debts Using Reddit and Twitter.. J Evid Based Soc Work (2019) 2023;20(5) doi: 10.1080/26408066.2023.2202668.	USA/GEORGIA**	SVM***	MENTAL ILLNESS**,STUDENT LOAN DEBT**	NOT EXTRACTED	NOT EXTRACTED	REDDIT AND TWITTER DATASET ON STUDENT LOAN DEBT*	SOCIAL MEDIA PLATFORMS***	PATTERNS**,SENTIMENTS**	NOT EXTRACTED	NOT EXTRACTED	NOT EXTRACTED	NOT EXTRACTED	NA
Menger 2018	Comparing deep learning and classical machine learning approaches for predicting inpatient violence incidents from clinical text	Menger, V., Scheepers, F., Spruit, M. Comparing deep learning and classical machine learning approaches for predicting inpatient violence incidents from clinical text. Appl. Sci. 2018;8(6) doi: 10.3390/app8060981.	THE NETHERLANDS***	DEEP LEARNING***,SVM***	VIOLENCE INCIDENTS**	AGE**,GENDER**	NOT EXTRACTED	CLINICAL TEXT DATASET FROM UMCU*	CLINICAL NOTES***	CURRENT TREATMENT**,PATIENT HISTORY**	NOT EXTRACTED	NOT EXTRACTED	NOT EXTRACTED	NOT EXTRACTED	NA
Searle 2020	Comparing natural language processing techniques for Alzheimer's dementia prediction in spontaneous speech	Searle, T., Ibrahim, Z., Dobson, R. Comparing natural language processing techniques for Alzheimer's dementia prediction in spontaneous speech. Proceedings of the Annual Conference of the International Speech Communication Association, INTERSPEECH 2020;2020-October doi: 10.21437/Interspeech.2020-2729.	UK***	CRF**,DISTILBERT***,GBDT***,SVM***	ALZHEIMER‚ÄôS DEMENTIA***	AGE***,SEX***	NOT EXTRACTED	ADRESS CHALLENGE*	CLINICAL NOTES**	AD DIAGNOSIS***,MMSE SCORE***	YES***	PUBLIC***	NOT EXTRACTED	HTTPS://GITHUB.COM/TOMOLOPOLIS/ADRESS CHALLENGE***	No
Shoults 2023	Comparing the Discussion of Telehealth in Two Social Media Platforms: Social Listening Analysis	Shoults, C.C., Dawson, L., Hayes, C., Eswaran, H. Comparing the Discussion of Telehealth in Two Social Media Platforms: Social Listening Analysis. Telemedicine Reports 2023;4(1) doi: 10.1089/tmr.2023.0008.	USA/ARKANSAS***	LDA***	TELEHEALTH*	NOT EXTRACTED	NOT EXTRACTED	TWITTER AND REDDIT POSTS (TELEHEALTH)*	SOCIAL MEDIA PLATFORMS***	TELEHEALTH-RELATED TERMS, THEMES OF DISCUSSION*	NOT EXTRACTED	NOT EXTRACTED	NOT EXTRACTED	NOT EXTRACTED	NA
Meaney 2022	Comparison of Methods for Estimating Temporal Topic Models From Primary Care Clinical Text Data: Retrospective Closed Cohort Study.	Meaney C, Escobar M, Stukel TA, Austin PC, Jaakkimainen L Comparison of Methods for Estimating Temporal Topic Models From Primary Care Clinical Text Data: Retrospective Closed Cohort Study.. JMIR Med Inform 2022;10(12) doi: 10.2196/40102.	CANADA***	BERTOPIC***,LDA***,NMF***,STM***	ANXIETY***,DEPRESSION***,DIABETES***,HYPERTENSION***,MOOD***,PAIN***,RESPIRATORY DISEASE**	AGE***,GENDER**	NOT EXTRACTED	CLINICAL NOTES CORPUS**	CLINICAL NOTES***	LATENT TOPICAL PATTERNS**	NOT EXTRACTED	NOT EXTRACTED	NOT EXTRACTED	NOT EXTRACTED	NA
Li 2023	Comparison of the Users' Attitudes Toward Cannabidiol on Social Media Platforms: Topic Modeling Study.	Li Y, Yan X, Wang Z, Ma M, Zhang B, Jia Z Comparison of the Users' Attitudes Toward Cannabidiol on Social Media Platforms: Topic Modeling Study.. JMIR Public Health Surveill 2023;9 doi: 10.2196/34132.	CHINA***	LDA***	CANNABIDIOL ATTITUDES*	NOT EXTRACTED	NOT EXTRACTED	POSTS FROM REDDIT AND XIAOHONGSHU**	SOCIAL MEDIA PLATFORMS***	SENTIMENT ANALYSIS**	NOT EXTRACTED	NOT EXTRACTED	NOT EXTRACTED	NOT EXTRACTED	NA
Sametoƒülu 2023	Comparison of wellbeing structures based on survey responses and social media language: A network analysis.	Sametoƒülu S, Pelt DHM, Eichstaedt JC, Ungar LH, Bartels M Comparison of wellbeing structures based on survey responses and social media language: A network analysis.. Appl Psychol Health Well Being 2023;15(4) doi: 10.1111/aphw.12451.	USA/PENNSYLVANIA***	LDA***	WELL-BEING***	AGE***,EDUCATION**,GENDER***,MARITAL STATUS***,RACE***	NOT EXTRACTED	MYPERSONALITY DATASET***	SOCIAL MEDIA PLATFORMS***	TOPIC USAGE SCORES**	NOT EXTRACTED	NOT EXTRACTED	NOT EXTRACTED	NOT EXTRACTED	NA
Mothe 2022	Comparison of¬†Machine Learning Models for¬†Early Depression Detection from¬†Users‚Äô Posts	Mothe, J., Ramiandrisoa, F., Ullah, M.Z. Comparison of¬†Machine Learning Models for¬†Early Depression Detection from¬†Users‚Äô Posts. Studies in Computational Intelligence 2022;1018 doi: 10.1007/978-3-031-04431-1_5.	FRANCE***	BERT***,LOGISTIC REGRESSION***,RANDOM FOREST***,SVM**	DEPRESSION***	GENDER, AGE*	NOT EXTRACTED	E-RISK 2017 AND 2018 DATASETS**	SOCIAL MEDIA PLATFORMS***	LINGUISTIC PATTERNS**,TEMPORAL ASPECTS**,WRITING STYLE**	NOT EXTRACTED	NOT EXTRACTED	NOT EXTRACTED	NOT EXTRACTED	NA
Awasthi 2022	Compassion Detection from Text: A Comparative Analysis Using BERT, ULMFiT and DeepMoji	Awasthi, G., Sabapathy, R., Mittal, C., Chattopadhyay, N. Compassion Detection from Text: A Comparative Analysis Using BERT, ULMFiT and DeepMoji. Lecture Notes in Electrical Engineering 2022;806 doi: 10.1007/978-981-16-6448-9_47.	INDIA***	BERT***,DEEPMOJI***,ULMFIT***	COMPASSION**	NOT EXTRACTED	NOT EXTRACTED	COMPASSION DETECTION DATASET***	SOCIAL MEDIA PLATFORMS***	NOT COMPASSIONATE***	NOT EXTRACTED	NOT EXTRACTED	NOT EXTRACTED	NOT EXTRACTED	NA
Valdez 2022	Computational analyses identify addiction help-seeking behaviors on the social networking website Reddit: Insights into online social interactions and addiction support communities.	Valdez D, Patterson MS Computational analyses identify addiction help-seeking behaviors on the social networking website Reddit: Insights into online social interactions and addiction support communities.. PLOS Digit Health 2022;1(11) doi: 10.1371/journal.pdig.0000143.	USA/INDIANA***	K-MEANS CLUSTERING***,PCA***,TF-IDF***,VADER SENTIMENT ANALYSIS***	SUBSTANCE USE DISORDERS (SUD)**	NOT EXTRACTED	NOT EXTRACTED	REDDIT POSTS FROM ADDICTION-RELATED SUBREDDITS***	SOCIAL MEDIA PLATFORMS***	ADVICE SEEKING**	YES***	PUBLIC***	NOT EXTRACTED	HTTPS://GITHUB.COM/DVALDEZ44/REDDIT_ADDICTION***	Yes
AndrewTaylor 2023	Computational phenotypes for patients with opioid-related disorders presenting to the emergency department	Andrew Taylor, R., Gilson, A., Schulz, W., Lopez, K., Young, P., Pandya, S., Coppi, A., Chartash, D., Fiellin, D., Onofrio, G.D. Computational phenotypes for patients with opioid-related disorders presenting to the emergency department. PLoS ONE 2023;18(9 September) doi: 10.1371/journal.pone.0291572.	USA/CONNECTICUT***	LDA***	OPIOID-RELATED DISORDERS***	AGE***,ETHNICITY**,INSURANCE***,RACE***,SEX**	NOT EXTRACTED	CLINICAL NOTES AND STRUCTURED ELECTRONIC HEALTH RECORD DATA*	CLINICAL NOTES***	CLINICAL ENTITIES***	DATA CANNOT BE SHARED PUBLICLY BECAUSE IT CONTAINS HIPAA COMPLIANT INFORMATION.*	NOT EXTRACTED	NOT EXTRACTED	NOT EXTRACTED	NA
Spinczyk 2020	Computer-aided therapeutic diagnosis for anorexia.	Spinczyk D, Bas M, DzieciƒÖtko M, Maƒákowski M, Rojewska K, Maƒákowska S Computer-aided therapeutic diagnosis for anorexia.. Biomed Eng Online 2020;19(1) doi: 10.1186/s12938-020-00798-9.	POLAND***	RNN***	ANOREXIA NERVOSA***	AGE***,GENDER***	NOT EXTRACTED	COLLECTION OF FREE STATEMENTS ON ‚ÄúTHE IMAGE OF MY BODY‚Äù*	OTHER**	AREAS OF DIFFICULTIES***,EMOTION INTENSITY**,SENTIMENT**	NOT EXTRACTED	NOT EXTRACTED	NOT EXTRACTED	NOT EXTRACTED	NA
Mohamed 2019	Computing Happiness from Textual Data	Mohamed, E., Mostafa, S.A. Computing Happiness from Textual Data. Stats. 2019;2(3) doi: 10.3390/stats2030025.	UK**	FASTTEXT***,GRADIENT BOOSTING***,LOGISTIC REGRESSION***	HAPPINESS***	AGE***,GENDER***,MARITAL STATUS***,PARENTHOOD STATUS***	NOT EXTRACTED	HAPPYDB***	SOCIAL MEDIA PLATFORMS***	AGE***,GENDER***,MARITAL STATUS***,PARENTHOOD STATUS***	YES***	PUBLIC***	NOT EXTRACTED	HTTPS://GITHUB.COM/HAPPYDB/HAPPYDB**	No
Sarker 2022	Concerns among people who use opioids during the COVID-19 pandemic: a natural language processing analysis of social media posts.	Sarker A, Nataraj N, Siu W, Li S, Jones CM, Sumner SA Concerns among people who use opioids during the COVID-19 pandemic: a natural language processing analysis of social media posts.. Subst Abuse Treat Prev Policy 2022;17(1) doi: 10.1186/s13011-022-00442-w.	USA/GEORGIA***	NATURAL LANGUAGE PROCESSING**	SUBSTANCE USE DISORDER***	NOT EXTRACTED	NOT EXTRACTED	REDDIT POSTS FROM OPIOID-RELATED FORUMS**	SOCIAL MEDIA PLATFORMS***	NOT EXTRACTED	YES**	PUBLIC**	NOT EXTRACTED	NOT EXTRACTED	NA
Oh 2019	Construction And Analysis Of The Time-Evolving Pain-Related Brain Network Using Literature Mining.	Oh J, Bae H, Kim CE Construction And Analysis Of The Time-Evolving Pain-Related Brain Network Using Literature Mining.. J Pain Res 2019;12 doi: 10.2147/JPR.S217036.	REPUBLIC OF KOREA***	OTHER (LITERATURE MINING)**	MENTAL DISORDERS**,PAIN***	NOT EXTRACTED	NOT EXTRACTED	137,525 PAIN-RELATED ARTICLES*	CLINICAL NOTES*	BRAIN REGIONS**	NOT EXTRACTED	NOT EXTRACTED	NOT EXTRACTED	NOT EXTRACTED	NA
Liao 2021	Construction of real-time mental health early warning system based on machine learning	Liao, S., Zhang, Q., Gan, R. Construction of real-time mental health early warning system based on machine learning. J. Phys. Conf. Ser. 2021;1812(1) doi: 10.1088/1742-6596/1812/1/012032.	CHINA***	NAIVE BAYES***	MENTAL HEALTH ISSUES**	NOT EXTRACTED	NOT EXTRACTED	EMOTIONAL ANALYSIS CORPUS**	ONLINE FORUM*	EMOTIONAL STATE***	NOT EXTRACTED	NOT EXTRACTED	NOT EXTRACTED	NOT EXTRACTED	NA
Baird 2022	Consumer perceptions of telehealth for mental health or substance abuse: A Twitter-based topic modeling analysis	Baird, A., Xia, Y., Cheng, Y. Consumer perceptions of telehealth for mental health or substance abuse: A Twitter-based topic modeling analysis. JAMIA Open 2022;5(2) doi: 10.1093/jamiaopen/ooac028.	USA/GEORGIA***	BERT***	MENTAL HEALTH***,SUBSTANCE ABUSE***	NOT EXTRACTED	NOT EXTRACTED	TWITTER DATA RELATED TO TELEHEALTH FOR MENTAL HEALTH AND SUBSTANCE ABUSE*	SOCIAL MEDIA PLATFORMS***	TOPICS OF DISCUSSION, KEYWORDS RELATED TO MENTAL HEALTH AND SUBSTANCE ABUSE*	YES***	PUBLIC***	NOT EXTRACTED	HTTPS://TWITTER.COM*	Yes
Wang 2023	Contrastive Learning of Stress-specific Word Embedding for Social Media based Stress Detection	Wang, X., Zhang, H., Cao, L., Zeng, K., Li, Q., Li, N., Feng, L. Contrastive Learning of Stress-specific Word Embedding for Social Media based Stress Detection. Proceedings of the ACM SIGKDD International Conference on Knowledge Discovery and Data Mining 2023; doi: 10.1145/3580305.3599795.	CHINA***	BERT***	STRESS***	NOT EXTRACTED	NOT EXTRACTED	STRESS STATE DATASET AND STRESS CATEGORY DATASET*	SOCIAL MEDIA PLATFORMS***	STRESS CATEGORY**,STRESS STATE**	YES***	PUBLIC WITH RESTRICTIONS***	SIGNING USE AGREEMENT***	HTTPS://GITHUB.COM/XIN-WANG18/SSE***	Yes
Okazaki 2022	Contribution of radiation education to anxiety reduction among Fukushima Daiichi Nuclear Power Plant workers: a cross sectional study using a text mining method	Okazaki, R., Satoh, K., Hasegawa, A., Matsuda, N., Kato, T., Kanda, R., Shimada, Y., Hayashi, T., Kohzaki, M., Mafune, K., Mori, K. Contribution of radiation education to anxiety reduction among Fukushima Daiichi Nuclear Power Plant workers: a cross sectional study using a text mining method. Journal of Radiation Research 2022;63(1) doi: 10.1093/jrr/rrab101.	JAPAN***	TEXT MINING METHOD***	RADIATION ANXIETY***	AGE***,GENDER***	NOT EXTRACTED	ORIGINAL QUESTIONNAIRE*	CLINICAL NOTES*	KNOWLEDGE OF RADIATION**,WORKPLACE ANXIETY**	NOT EXTRACTED	NOT EXTRACTED	NOT EXTRACTED	NOT EXTRACTED	NA
Yi 2024	Conversation Analysis of¬†Remote Dialogue System for¬†Mental Health Interventions	Yi, S., Kikuchi, T., Yamasaki, T. Conversation Analysis of¬†Remote Dialogue System for¬†Mental Health Interventions. Lect. Notes Comput. Sci. 2024;14975 LNCS doi: 10.1007/978-3-031-67278-1_22.	JAPAN***	BERT***	CONCERN SEVERITY**	AGE***,GENDER***	NOT EXTRACTED	CONCERN SEVERITY DATASET***	OTHER*	SEVERITY LABELS***,USER CONCERNS***	YES**	NOT EXTRACTED	NOT EXTRACTED	HTTPS://WWW.KOKOROBO.JP/KOKORO-CONDITIONER/*	Yes
Bricker 2024	Conversational Chatbot for Cigarette Smoking Cessation: Results From the 11-Step User-Centered Design Development Process and Randomized Controlled Trial.	Bricker JB, Sullivan B, Mull K, Santiago-Torres M, Lavista Ferres JM Conversational Chatbot for Cigarette Smoking Cessation: Results From the 11-Step User-Centered Design Development Process and Randomized Controlled Trial.. JMIR Mhealth Uhealth 2024;12 doi: 10.2196/57318.	USA/WASHINGTON***	AZURE QNA MAKER**,GPT-3.5***	CIGARETTE SMOKING CESSATION***	AGE***,GENDER***,MARITAL STATUS**,RACE**	NOT EXTRACTED	QUITBOT***	OTHER (CHATBOT INTERACTIONS)*	QNA PAIRS**,SMOKING CESSATION RATES**,USER ENGAGEMENT**	NOT EXTRACTED	NOT EXTRACTED	NOT EXTRACTED	NOT EXTRACTED	NA
Wairagkar 2021	Conversational artificial intelligence and affective social robot for monitoring health and well-being of people with dementia	Wairagkar, M., De Lima, M.R., Harrison, M., Batey, P., Daniels, S., Barnaghi, P., Sharp, D.J., Vaidyanathan, R. Conversational artificial intelligence and affective social robot for monitoring health and well-being of people with dementia. Alzheimer's & dementia : the journal of the Alzheimer's Association 2021;17 doi: 10.1002/alz.053276.	UNITED KINGDOM***	NATURAL LANGUAGE PROCESSING***	DEMENTIA***	NOT EXTRACTED	NOT EXTRACTED	DAILY QUESTIONNAIRE RESPONSES AND CONVERSATIONS WITH ALEXA*	OTHER*	AUDIO SPEECH***,TEXT OF CONVERSATIONS***	NOT EXTRACTED	NOT EXTRACTED	NOT EXTRACTED	NOT EXTRACTED	NA
Dalal 2024	Convolution Neural Network Having Multiple Channels with Own Attention Layer for Depression Detection from Social Data	Dalal, S., Jain, S., Dave, M. Convolution Neural Network Having Multiple Channels with Own Attention Layer for Depression Detection from Social Data. New Gener Comput 2024;42(1) doi: 10.1007/s00354-023-00237-y.	INDIA***	CNN***	DEPRESSION***	NOT EXTRACTED	NOT EXTRACTED	CLEF-ERISK 2018***	SOCIAL MEDIA PLATFORMS***	TIME**	YES**	PUBLIC*	NOT EXTRACTED	HTTPS://GITHUB.COM/CLEFE-RISK/CLEF-ERISK-2018*	No
Stoev 2021	Coping With Imbalanced Data in the Automated Detection of Reminiscence From Everyday Life Conversations of Older Adults	Stoev, T., Ferrario, A., Demiray, B., Luo, M., Martin, M., Yordanova, K. Coping With Imbalanced Data in the Automated Detection of Reminiscence From Everyday Life Conversations of Older Adults. IEEE Access 2021;9 doi: 10.1109/ACCESS.2021.3106249.	GERMANY***	BERT***	REMINISCENCE***	AGE***,GENDER***	NOT EXTRACTED	DATASET OF TRANSCRIPTIONS OF EVERYDAY CONVERSATIONS*	CLINICAL NOTES**	TRANSCRIPTS OF CONVERSATIONS, FEATURES FROM NLP ANALYSIS*	YES*	NOT EXTRACTED	NOT EXTRACTED	NOT EXTRACTED	NA
Alowibdi 2021	Coronavirus pandemic (COVID-19): Emotional Toll Analysis on Twitter	Alowibdi, J.S., Alshdadi, A.A., Daud, A., Dessouky, M.M., Alhazmi, E.A. Coronavirus pandemic (COVID-19): Emotional Toll Analysis on Twitter. International Journal on Semantic Web and Information Systems 2021;17(2) doi: 10.4018/IJSWIS.2021040101.	SAUDI ARABIA***	SENTIMENT ANALYSIS***	DEPRESSION/SADNESS**,DISGUST***,FEAR/ANXIETY**,FRUSTRATION/ANGER**,GRATITUDE***,HAPPINESS***,HOPE***,LONELINESS***,SHAME/GUILT/BLAME**	AGE, GENDER*	NOT EXTRACTED	TWITTER DATASET RELATED TO COVID-19**	SOCIAL MEDIA PLATFORMS***	DEPRESSION/SADNESS***,DISGUST)**,EMPATHY**,FRUSTRATION/ANGER***,GRATITUDE***,HAPPINESS***,HOPE***,LONELINESS***,SHAME/GUILT**	NOT EXTRACTED	NOT EXTRACTED	NOT EXTRACTED	NOT EXTRACTED	NA
Tummers 2020	Coronaviruses and people with intellectual disability: an exploratory data analysis	Tummers, J., Catal, C., Tobi, H., Tekinerdogan, B., Leusink, G. Coronaviruses and people with intellectual disability: an exploratory data analysis. Journal of Intellectual Disability Research 2020;64(7) doi: 10.1111/jir.12730.	THE NETHERLANDS***	TEXT MINING***	INTELLECTUAL DISABILITY***	NOT EXTRACTED	NOT EXTRACTED	COVID-19 OPEN RESEARCH DATASET (CORD-19)***	OTHER (OPEN RESEARCH DATASET)**	FULL-TEXT ARTICLES RELATED TO INTELLECTUAL DISABILITY**	YES***	PUBLIC***	NOT EXTRACTED	HTTPS://CORD-19.APPS.ALLENAI.ORG***	No
Shen 2022	Correlation Analysis Between Japanese Literature and Psychotherapy Based on Diagnostic Equation Algorithm.	Shen J, Jiang L Correlation Analysis Between Japanese Literature and Psychotherapy Based on Diagnostic Equation Algorithm.. Front Psychol 2022;13 doi: 10.3389/fpsyg.2022.906952.	CHINA***	ATTENTION MECHANISM**,BIGRU***,TEXT-CNN***	PSYCHOTHERAPY**	NOT EXTRACTED	NOT EXTRACTED	IMDB, SST-2***	SOCIAL MEDIA PLATFORMS**	EMOTIONAL FEATURES**,PSYCHOLOGICAL THERAPY FEATURES***	YES***	PUBLIC***	NOT EXTRACTED	HTTPS://LIBRARY.STANFORD.EDU/RESEARCH-DATA-SERVICES***	No
Woodnutt 2024	Could artificial intelligence write mental health nursing care plans?	Woodnutt, S., Allen, C., Snowden, J., Flynn, M., Hall, S., Libberton, P., Purvis, F. Could artificial intelligence write mental health nursing care plans?. Journal of Psychiatric and Mental Health Nursing 2024;31(1) doi: 10.1111/jpm.12965.	UK***	CHATGPT***	SELF-HARM***	AGE***,GENDER***	NOT EXTRACTED	CARE PLAN GENERATED BY CHATGPT FOR A FICTITIOUS PERSON CALLED ‚ÄúEMILY‚Äù*	OTHER (AI-GENERATED CARE PLAN)*	CARE PLAN DETAILS, THERAPEUTIC GOALS, INTERVENTIONS*	NOT EXTRACTED	NOT EXTRACTED	NOT EXTRACTED	NOT EXTRACTED	NA
Scheurwegs 2017	Counting trees in Random Forests: Predicting symptom severity in psychiatric intake reports	Scheurwegs, E., Sushil, M., Tulkens, S., Daelemans, W., Luyckx, K. Counting trees in Random Forests: Predicting symptom severity in psychiatric intake reports. Journal of Biomedical Informatics 2017;75 doi: 10.1016/j.jbi.2017.06.007.	BELGIUM***	RANDOM FOREST***	SYMPTOM SEVERITY***	NOT EXTRACTED	NOT EXTRACTED	CEGS N-GRID 2016 SHARED TASK DATASET***	CLINICAL NOTES***	PSYCHIATRIC CONCEPTS**,SEVERITY SCORE**	YES***	PUBLIC*	NOT EXTRACTED	HTTPS://GITHUB.COM/ELYNE/RDOCCHALLENGE*	Yes
Scheurwegs 2017	Counting trees in Random Forests: Predicting symptom severity in psychiatric intake reports.	Scheurwegs E, Sushil M, Tulkens S, Daelemans W, Luyckx K Counting trees in Random Forests: Predicting symptom severity in psychiatric intake reports.. J Biomed Inform 2017;75S doi: 10.1016/j.jbi.2017.06.007.	BELGIUM***	RANDOM FOREST**	SYMPTOM SEVERITY***	NOT EXTRACTED	NOT EXTRACTED	CEGS N-GRID 2016 SHARED TASK DATASET**	CLINICAL NOTES***	PSYCHIATRIC CONCEPTS**	YES**	PUBLIC WITH RESTRICTIONS**	NOT EXTRACTED	NOT EXTRACTED	NA
Wu 2023	Creation, Analysis and Evaluation of AnnoMI, a Dataset of Expert-Annotated Counselling Dialogues ‚Ä†	Wu, Z., Balloccu, S., Kumar, V., Helaoui, R., Reforgiato Recupero, D., Riboni, D. Creation, Analysis and Evaluation of AnnoMI, a Dataset of Expert-Annotated Counselling Dialogues ‚Ä†. Future Internet 2023;15(3) doi: 10.3390/fi15030110.	THE NETHERLANDS**	OTHER**	MOTIVATIONAL INTERVIEWING*	NOT EXTRACTED	NOT EXTRACTED	ANNOMI***	CLINICAL NOTES*	CLIENT TALK TYPE***,THERAPIST BEHAVIOUR***,UTTERANCE ATTRIBUTES**	YES***	PUBLIC***	NOT EXTRACTED	NOT EXTRACTED	NA
Imran 2020	Cross-Cultural Polarity and Emotion Detection Using Sentiment Analysis and Deep Learning on COVID-19 Related Tweets.	Imran AS, Daudpota SM, Kastrati Z, Batra R Cross-Cultural Polarity and Emotion Detection Using Sentiment Analysis and Deep Learning on COVID-19 Related Tweets.. IEEE Access 2020;8 doi: 10.1109/ACCESS.2020.3027350.	NORWAY**,PAKISTAN***	LSTM***	ANXIETY**,RESENTMENT**	NOT EXTRACTED	NOT EXTRACTED	COVID-19 RELATED TWEETS*	SOCIAL MEDIA PLATFORMS***	ANGER***,DISGUST)***,EMOTIONS (JOY***,FEAR***,SADNESS***,SENTIMENT POLARITY***,SURPRISE***	NOT EXTRACTED	NOT EXTRACTED	NOT EXTRACTED	NOT EXTRACTED	NA
Bitton 2020	Cross-lingual Unified Medical Language System entity linking in online health communities.	Bitton Y, Cohen R, Schifter T, Bachmat E, Elhadad M, Elhadad N Cross-lingual Unified Medical Language System entity linking in online health communities.. J Am Med Inform Assoc 2020;27(10) doi: 10.1093/jamia/ocaa150.	ISRAEL***	RNN**	DEPRESSION***,DIABETES***,MULTIPLE SCLEROSIS***	NOT EXTRACTED	NOT EXTRACTED	CAMONI CORPUS***	SOCIAL MEDIA PLATFORMS**	MEDICAL TERMS***,UMLS CONCEPTS**	YES***	PUBLIC**	NOT EXTRACTED	HTTPS://GITHUB.COM/YONATANBITTON/MDTEL***	Yes
Hazi 2023	Crosstalk between short- and long-term calorie restriction transcriptomic signatures with anxiety-like behavior, aging, and neurodegeneration: implications for drug repurposing	Hazi, A., Ebrahimie, E., Levay, E.A., Mohammadi-Dehcheshmeh, M., Zelko, M., Govic, A., Nasser, H. Crosstalk between short- and long-term calorie restriction transcriptomic signatures with anxiety-like behavior, aging, and neurodegeneration: implications for drug repurposing. Frontiers in Behavioral Neuroscience 2023;17 doi: 10.3389/fnbeh.2023.1257881.	AUSTRALIA***	TEXT MINING**	ANXIETY-LIKE BEHAVIOR**	GENDER, AGE*	NOT EXTRACTED	NOT EXTRACTED	OTHER*	GENE EXPRESSION DATA**	NOT EXTRACTED	NOT EXTRACTED	NOT EXTRACTED	HTTPS://WWW.EBI.AC.UK/ENA, PRJEB67383*	No
Ferr√°ndez 2024	CuentosIE: can a chatbot about "tales with a message" help to teach emotional intelligence?	Ferr√°ndez A, Lavigne-Cerv√°n R, Peral J, Navarro-Soria I, Lloret √Å, Gil D, Rocamora C CuentosIE: can a chatbot about "tales with a message" help to teach emotional intelligence?. PeerJ Comput Sci 2024;10 doi: 10.7717/peerj-cs.1866.	SPAIN***	DEEP LEARNING*	ANXIETY**,DEPRESSION**,EMOTIONAL INTELLIGENCE***	AGE***,GENDER***	NOT EXTRACTED	CUENTOSIE***	OTHER (CHATBOT INTERACTIONS)**	USER INTERACTIONS**	YES**	PUBLIC WITH RESTRICTIONS*	NOT EXTRACTED	HTTPS://OLDGPLSI.GPLSI.ES/CUENTOSIE/INDEX.PHP**	No
Giorgi 2020	Cultural Differences in Tweeting about Drinking Across the US.	Giorgi S, Yaden DB, Eichstaedt JC, Ashford RD, Buffone AEK, Schwartz HA, Ungar LH, Curtis B Cultural Differences in Tweeting about Drinking Across the US.. Int J Environ Res Public Health 2020;17(4) doi: 10.3390/ijerph17041125.	USA**	LDA***	EXCESSIVE ALCOHOL CONSUMPTION***	AGE, GENDER, RACE*	NOT EXTRACTED	DRUNK TWEET DATASET*	SOCIAL MEDIA PLATFORMS***	FREQUENCY OF ‚ÄúDRUNK‚Äù TWEETS, TOPICS ASSOCIATED WITH DRINKING*	YES*	PUBLIC WITH RESTRICTIONS*	NOT EXTRACTED	NOT EXTRACTED	NA
Giyahchi 2023	Customized Training of¬†Pretrained Language Models to¬†Detect Post Intents in¬†Online Health Support Groups	Giyahchi, T., Singh, S., Harris, I., Pechmann, C. Customized Training of¬†Pretrained Language Models to¬†Detect Post Intents in¬†Online Health Support Groups. Studies in Computational Intelligence 2023;1060 doi: 10.1007/978-3-031-14771-5_5.	USA/CALIFORNIA***	BERT***	SMOKING CESSATION***	AGE, GENDER*	NOT EXTRACTED	TWEET2QUIT***	SOCIAL MEDIA PLATFORMS***	24 EXPERT-IDENTIFIED INTENT CODES**	YES*	PUBLIC WITH RESTRICTIONS*	NOT EXTRACTED	NOT EXTRACTED	NA
Madhubala 2021	Cyber bullying scrutiny for women security in social media	Madhubala, D., Rajendiran, M., Elangovan, D., Priya, R. Cyber bullying scrutiny for women security in social media. Adv. Parallel Comput. 2021;38 doi: 10.3233/APC210035.	INDIA***	MACHINE LEARNING**	CYBERBULLYING***,MOOD SWINGS**,STRESS**,SUICIDE**	GENDER*	NOT EXTRACTED	CYBERBULLYING DATASET***	SOCIAL MEDIA PLATFORMS***	CYBERBULLYING TEXT, AGGRESSIVE WORDS*	NO*	NOT EXTRACTED	NOT EXTRACTED	NOT EXTRACTED	NA
Wang 2021	Cyberbullying Classification based on Social Network Analysis	Wang, A., Potika, K. Cyberbullying Classification based on Social Network Analysis. Proceedings - IEEE 7th International Conference on Big Data Computing Service and Applications, BigDataService 2021 2021; doi: 10.1109/BigDataService52369.2021.00016.	USA/CALIFORNIA***	ADABOOSTING**,CNN***,LSTM***,RANDOM FOREST***,SVM***	CYBERBULLYING***	NOT EXTRACTED	NOT EXTRACTED	TWITTER DATASET***	SOCIAL MEDIA PLATFORMS***	RETWEET USER LIST**,TWEET CONTENT***,USER IDS***	YES**	PUBLIC*	NOT EXTRACTED	HTTPS://DEVELOPER.TWITTER.COM/EN/DOCS*	Yes
Fati 2023	Cyberbullying Detection on Twitter Using Deep Learning-Based Attention Mechanisms and Continuous Bag of Words Feature Extraction	Fati, S.M., Muneer, A., Alwadain, A., Balogun, A.O. Cyberbullying Detection on Twitter Using Deep Learning-Based Attention Mechanisms and Continuous Bag of Words Feature Extraction. Mathematics 2023;11(16) doi: 10.3390/math11163567.	SAUDI ARABIA***	DEEP LEARNING***	CYBERBULLYING***	NOT EXTRACTED	NOT EXTRACTED	GLOBAL BENCHMARK DATASET OF 37,373 TWEETS**	SOCIAL MEDIA PLATFORMS***	OFFENSIVE AND NON-OFFENSIVE TWEETS**	YES*	NOT EXTRACTED	NOT EXTRACTED	NOT EXTRACTED	NA
SwasthikaJain 2023	D-ResNet-PVKELM: deep neural network and paragraph vector based kernel extreme machine learning model for multimodal depression analysis	Swasthika Jain, T.J., Jacob, I.J., Mandava, A.K. D-ResNet-PVKELM: deep neural network and paragraph vector based kernel extreme machine learning model for multimodal depression analysis. Multimedia Tools Appl 2023;82(17) doi: 10.1007/s11042-023-14351-y.	INDIA***	DEEP LEARNING***	DEPRESSION***	GENDER***	NOT EXTRACTED	DISTRESS ANALYSIS INTERVIEW CORPUS-WIZARD OF OZ**	CLINICAL NOTES***	PHQ-8 SCORE***,PSYCHOANALYTIC SYMPTOMS***	NOT EXTRACTED	NOT EXTRACTED	NOT EXTRACTED	NOT EXTRACTED	NA
Nakamura 2023	DELAY AND LAG IN FREUD‚ÄôS THOUGHT: FROM PROJECT FOR A SCIENTIFIC PSYCHOLOGY TO MOSES AND MONOTHEISM	Nakamura, Y. DELAY AND LAG IN FREUD‚ÄôS THOUGHT: FROM PROJECT FOR A SCIENTIFIC PSYCHOLOGY TO MOSES AND MONOTHEISM. Psychologia 2023;65(2) doi: 10.2117/psysoc.2023-B040.	JAPAN***	STRUCTURAL TOPIC MODEL**,TEXT MINING***	APHASIA**,MEMORY**	NOT EXTRACTED	NOT EXTRACTED	FREUD‚ÄôS WORKS***	OTHER (ACADEMIC TEXTS)*	CONCEPTS**,KEY TERMS***	NOT EXTRACTED	NOT EXTRACTED	NOT EXTRACTED	NOT EXTRACTED	NA
Kwee 2022	DEPRESSION DETECTION ON REDDIT FORUM POSTS USING BERT & DEBERTA	Kwee, H.R., Zahra, A. DEPRESSION DETECTION ON REDDIT FORUM POSTS USING BERT & DEBERTA. ICIC Express Letters, Part B: Applications 2022;13(9) doi: 10.24507/icicelb.13.09.983.	INDONESIA***	BERT***,DEBERTA***	DEPRESSION***	NOT EXTRACTED	NOT EXTRACTED	REDDIT POSTS DATASET**	SOCIAL MEDIA PLATFORMS***	DEPRESSIVE AND NON-DEPRESSIVE TEXT**	NOT EXTRACTED	NOT EXTRACTED	NOT EXTRACTED	NOT EXTRACTED	NA
Kabir 2023	DEPTWEET: A typology for social media texts to detect depression severities	Kabir, M., Ahmed, T., Hasan, M.B., Laskar, M.T.R., Joarder, T.K., Mahmud, H., Hasan, K. DEPTWEET: A typology for social media texts to detect depression severities. Computers in Human Behavior 2023;139 doi: 10.1016/j.chb.2022.107503.	BANGLADESH***	DEEP LEARNING***	DEPRESSION***	NOT EXTRACTED	NOT EXTRACTED	DEPTWEET***	SOCIAL MEDIA PLATFORMS***	MILDLY DEPRESSED**,MODERATELY DEPRESSED**,SEVERELY DEPRESSED**,TWEETS LABELED AS NON-DEPRESSED**	YES*	NOT EXTRACTED	NOT EXTRACTED	HTTPS://GITHUB.COM/MOHSINULKABIR14/DEPTWEET***	Yes
Barbado 2022	DISCO PAL: Diachronic Spanish sonnet corpus with psychological and affective labels	Barbado, A., Fresno, V., Riesco, √Å.M., Ros, S. DISCO PAL: Diachronic Spanish sonnet corpus with psychological and affective labels. Language Resources and Evaluation 2022;56(2) doi: 10.1007/s10579-021-09557-1.	SPAIN***	TEXT MINING*	PSYCHOLOGICAL STATES, AFFECTIVE MEANING*	AGE**,GENDER**	NOT EXTRACTED	DISCO PAL***	CLINICAL NOTES*	AFFECTIVE AND LEXICO-SEMANTIC FEATURES**,PSYCHOLOGICAL CONCEPTS***	YES***	PUBLIC WITH RESTRICTIONS**	NOT EXTRACTED	HTTPS://DOI.ORG/10.1007/S10579-021-09557-1***	Yes
Fatima 2021	Dasentimental: Detecting depression, anxiety, and stress in texts via emotional recall, cognitive networks, and machine learning	Fatima, A., Li, Y., Hills, T.T., Stella, M. Dasentimental: Detecting depression, anxiety, and stress in texts via emotional recall, cognitive networks, and machine learning. Big Data Cogn. Computing 2021;5(4) doi: 10.3390/bdcc5040077.	UK**	DEEP LEARNING***	ANXIETY***,DEPRESSION***,STRESS***	AGE**,GENDER**	NOT EXTRACTED	DASENTIMENTAL*	CLINICAL NOTES*	EMOTIONAL WORDS, PSYCHOMETRIC SCORES (DASS-21)*	YES*	PUBLIC*	NOT EXTRACTED	HTTPS://GITHUB.COM/ASRAFAIZ7/DASENTIMENTAL***	Yes
Lee 2023	Data Analysis of Psychological Approaches to Soccer Research: Using LDA Topic Modeling	Lee, J.W., Han, D.H. Data Analysis of Psychological Approaches to Soccer Research: Using LDA Topic Modeling. Behavioral Sciences 2023;13(10) doi: 10.3390/bs13100787.	REPUBLIC OF KOREA**	LDA***	PSYCHOLOGICAL FACTORS IN SOCCER PERFORMANCE, YOUTH DEVELOPMENT, COACHING STRATEGIES, MENTAL HEALTH ISSUES LIKE ANXIETY AND STRESS*	NOT EXTRACTED	NOT EXTRACTED	WEB OF SCIENCE DATABASE*	OTHER (ACADEMIC ARTICLES)*	KEYWORDS**,TOPIC AREAS***,TOPICS**	NOT EXTRACTED	NOT EXTRACTED	NOT EXTRACTED	NOT EXTRACTED	NA
Kaur 2022	Deciphering the Diversity of Mental Models in Neurodevelopmental Disorders: Knowledge Graph Representation of Public Data Using Natural Language Processing	Kaur, M., Costello, J., Willis, E., Kelm, K., Reformat, M.Z., Bolduc, F.V. Deciphering the Diversity of Mental Models in Neurodevelopmental Disorders: Knowledge Graph Representation of Public Data Using Natural Language Processing. Journal of Medical Internet Research 2022;24(8) doi: 10.2196/39888.	CANADA**	OTHER (KNOWLEDGE GRAPH REPRESENTATION)*	ATTENTION DEFICIT HYPERACTIVITY DISORDER (ADHD)***,AUTISM SPECTRUM DISORDER (ASD)***	NOT EXTRACTED	NOT EXTRACTED	PUBMED ABSTRACTS AND FORUM POSTS RELATED TO ADHD AND ASD**	ONLINE FORUM*	SEMANTIC TYPES***	NOT EXTRACTED	NOT EXTRACTED	NOT EXTRACTED	NOT EXTRACTED	NA
Low 2024	Decoding violence against women: analysing harassment in middle eastern literature with machine learning and sentiment analysis	Low, H.Q., Keikhosrokiani, P., Pourya Asl, M. Decoding violence against women: analysing harassment in middle eastern literature with machine learning and sentiment analysis. Humanities and Social Sciences Communications 2024;11(1) doi: 10.1057/s41599-024-02908-7.	SINGAPORE***	DEEP LEARNING**	SEXUAL HARASSMENT***	NOT EXTRACTED	NOT EXTRACTED	12 MIDDLE EASTERN NOVELS*	OTHER [LITERARY TEXTS]**	INSTANCES OF SEXUAL HARASSMENT**,SENTIMENT CHARACTERISTICS**	YES***	PUBLIC WITH RESTRICTIONS***	EMAILING THE AUTHOR*	NOT EXTRACTED	NA
Gao 2024	Deep Depression Detection Based on¬†Feature Fusion and¬†Result Fusion	Gao, H., Zhou, Y., Chen, L., Chi, K. Deep Depression Detection Based on¬†Feature Fusion and¬†Result Fusion. Lecture Notes in Computer Science (including subseries Lecture Notes in Artificial Intelligence and Lecture Notes in Bioinformatics) 2024;14428 LNCS doi: 10.1007/978-981-99-8462-6_6.	CHINA***	BERT***,TEXTCNN***	DEPRESSION***	AGE, GENDER*	NOT EXTRACTED	DATASET FROM SPECIALIZED PSYCHIATRIC HOSPITAL**	CLINICAL NOTES***	AND SUICIDAL TENDENCIES***,ANSWERS TO FOUR QUESTIONS ABOUT RECENT EVENTS**,MOOD***,SLEEP***	NOT EXTRACTED	NOT EXTRACTED	NOT EXTRACTED	NOT EXTRACTED	NA
Samia 2024	Deep Learning Approach for Predicting Psychodiagnosis	Samia, Z., Chahinez, K. Deep Learning Approach for Predicting Psychodiagnosis. Acta Inform. Prag. 2024;13(2) doi: 10.18267/j.aip.243.	ALGERIA***	CNN***	PSYCHIATRIC DISORDERS**	AGE***,GENDER***	NOT EXTRACTED	PRIVATE DATASET AND HUMAN STRESS DATASET**	CLINICAL NOTES AND SOCIAL MEDIA PLATFORMS*	DIAGNOSIS**,SYMPTOMS**	YES***	PUBLIC WITH RESTRICTIONS**	EMAILING THE AUTHOR*	HTTPS://WWW.KAGGLE.COM/DATASETS/KREESHRAJANI/HUMAN-STRESS-PREDICTION/DATA***	Yes
Nagaraj 2021	Deep Learning and Risk Score Classification of Mild Cognitive Impairment and Alzheimer's Disease.	Nagaraj S, Duong TQ Deep Learning and Risk Score Classification of Mild Cognitive Impairment and Alzheimer's Disease.. J Alzheimers Dis 2021;80(3) doi: 10.3233/JAD-201438.	USA/NEW YORK***	DEEP LEARNING***	ALZHEIMER‚ÄôS DISEASE***,MILD COGNITIVE IMPAIRMENT***	AGE***,EDUCATION LEVEL***,ETHNICITY***,RACE***,SEX***	NOT EXTRACTED	ALZHEIMER‚ÄôS DISEASE NEUROIMAGING INITIATIVE (ADNI) DATABASE**	CLINICAL NOTES***	BLOOD BIOMARKERS***,DEMOGRAPHICS***,GENETIC FACTORS***,NEUROCOGNITIVE TEST SCORES**	NOT EXTRACTED	NOT EXTRACTED	NOT EXTRACTED	NOT EXTRACTED	NA
Amanat 2022	Deep Learning for Depression Detection from Textual Data	Amanat, A., Rizwan, M., Javed, A.R., Abdelhaq, M., Alsaqour, R., Pandya, S., Uddin, M. Deep Learning for Depression Detection from Textual Data. Electronics (Switzerland) 2022;11(5) doi: 10.3390/electronics11050676.	PAKISTAN**	LSTM**,RNN**	DEPRESSION**	NOT EXTRACTED	NOT EXTRACTED	TWEETS-SCRAPED DEPRESSION DATASET**	SOCIAL MEDIA PLATFORMS**	DEPRESSED AND NON-DEPRESSED TWEETS*	YES**	PUBLIC**	NOT EXTRACTED	HTTPS://WWW.KAGGLE.COM/HYUNKIC/TWITTER-DEPRESSION-DATASET**	Yes
Subramani 2019	Deep Learning for Multi-Class Identification from Domestic Violence Online Posts	Subramani, S., Michalska, S., Wang, H., Du, J., Zhang, Y., Shakeel, H. Deep Learning for Multi-Class Identification from Domestic Violence Online Posts. IEEE Access 2019;7 doi: 10.1109/ACCESS.2019.2908827.	AUSTRALIA***	DEEP LEARNING***	DOMESTIC VIOLENCE***	NOT EXTRACTED	NOT EXTRACTED	‚Äò‚ÄòGOLD STANDARD‚Äô DATASET FROM SOCIAL MEDIA WITH MULTI-CLASS ANNOTATION*	SOCIAL MEDIA PLATFORMS***	MULTI-CLASS ANNOTATION FOR POSTS*	NOT EXTRACTED	NOT EXTRACTED	NOT EXTRACTED	NOT EXTRACTED	NA
Haque 2021	Deep Learning for Suicide and Depression Identification with Unsupervised Label Correction	Haque, A., Reddi, V., Giallanza, T. Deep Learning for Suicide and Depression Identification with Unsupervised Label Correction. Lecture Notes in Computer Science (including subseries Lecture Notes in Artificial Intelligence and Lecture Notes in Bioinformatics) 2021;12895 LNCS doi: 10.1007/978-3-030-86383-8_35.	USA/CALIFORNIA**	DEEP LEARNING***	DEPRESSION***,SUICIDAL IDEATION***	NOT EXTRACTED	NOT EXTRACTED	REDDIT DATA***	SOCIAL MEDIA PLATFORMS***	ORIGINAL TEXT OF THE POST**,SUBREDDIT LABELS**	YES***	PUBLIC***	NOT EXTRACTED	HTTPS://GITHUB.COM/AYAANZHAQUE/SDCNL***	Yes
Wang 2024	Deep Learning-Based Depression Analysis Among College Students Using Multi Modal Techniques	Wang, L. Deep Learning-Based Depression Analysis Among College Students Using Multi Modal Techniques. Intl. J. Adv. Comput. Sci. Appl. 2024;15(7) doi: 10.14569/IJACSA.2024.0150793.	CHINA***	BILSTM***,CNN***,DEEP LEARNING**,SVM***	DEPRESSION***	GENDER***	NOT EXTRACTED	DAIC-WOZ DEPRESSION DATABASE***	CLINICAL NOTES***	AUDIO FEATURES**,BINARY LABELS**,GENDER**,NON-VERBAL SYMPTOMS**,PATIENT PHQ-8 SCORES***,TEXT FEATURES**,VERBAL SYMPTOMS**,VIDEO FEATURES**	YES***	PUBLIC**	NOT EXTRACTED	HTTPS://WWW.USC.EDU**	Yes
Bokolo 2023	Deep Learning-Based Depression Detection from Social Media: Comparative Evaluation of ML and Transformer Techniques	Bokolo, B.G., Liu, Q. Deep Learning-Based Depression Detection from Social Media: Comparative Evaluation of ML and Transformer Techniques. Electronics (Switzerland) 2023;12(21) doi: 10.3390/electronics12214396.	USA/TEXAS***	DEEP LEARNING***	DEPRESSION***	NOT EXTRACTED	NOT EXTRACTED	SENTIMENT140 DATASET***	SOCIAL MEDIA PLATFORMS***	DEPRESSIVE SYMPTOMS*	YES***	PUBLIC***	NOT EXTRACTED	HTTP://HELP.SENTIMENT140.COM/FOR-STUDENTS***	No
Sitaula 2021	Deep Learning-Based Methods for Sentiment Analysis on Nepali COVID-19-Related Tweets.	Sitaula C, Basnet A, Mainali A, Shahi TB Deep Learning-Based Methods for Sentiment Analysis on Nepali COVID-19-Related Tweets.. Comput Intell Neurosci 2021;2021 doi: 10.1155/2021/2158184.	NEPAL***	DEEP LEARNING***	MENTAL HEALTH DUE TO COVID-19*	NOT EXTRACTED	NOT EXTRACTED	NEPCOV19TWEETS***	SOCIAL MEDIA PLATFORMS***	NEGATIVE)***,NEUTRAL***	YES***	PUBLIC***	NOT EXTRACTED	HTTPS://DOI.ORG/10.1155/2021/2158184**	No
Dai 2021	Deep Learning-Based Natural Language Processing for Screening Psychiatric Patients	Dai, H.-J., Su, C.-H., Lee, Y.-Q., Zhang, Y.-C., Wang, C.-K., Kuo, C.-J., Wu, C.-S. Deep Learning-Based Natural Language Processing for Screening Psychiatric Patients. Frontiers in Psychiatry 2021;11 doi: 10.3389/fpsyt.2020.533949.	TAIWAN***	DEEP LEARNING**	BIPOLAR DISORDER***,DEMENTIA***,MAJOR DEPRESSIVE DISORDER**,MINOR DEPRESSIVE DISORDER**,SCHIZOPHRENIA***	AGE***,GENDER***	NOT EXTRACTED	NTUHIMD***	CLINICAL NOTES***	BIPOLAR DISORDER***,DEMENTIA**,DIAGNOSES FOR MAJOR/MINOR DEPRESSION**,SCHIZOPHRENIA***	NOT EXTRACTED	NOT EXTRACTED	NOT EXTRACTED	NOT EXTRACTED	NA
Dai 2020	Deep Learning-Based Natural Language Processing for Screening Psychiatric Patients.	Dai HJ, Su CH, Lee YQ, Zhang YC, Wang CK, Kuo CJ, Wu CS Deep Learning-Based Natural Language Processing for Screening Psychiatric Patients.. Front Psychiatry 2020;11 doi: 10.3389/fpsyt.2020.533949.	TAIWAN***	DEEP LEARNING***	BIPOLAR DISORDER***,DEMENTIA***,MAJOR DEPRESSIVE DISORDER***,MINOR DEPRESSIVE DISORDER**,SCHIZOPHRENIA***	NOT EXTRACTED	NOT EXTRACTED	NTUHIMD**	CLINICAL NOTES***	BIPOLAR DISORDER***,DEMENTIA***,DIAGNOSIS OF MAJOR/MINOR DEPRESSION**,SCHIZOPHRENIA***	NOT EXTRACTED	NOT EXTRACTED	NOT EXTRACTED	NOT EXTRACTED	NA
Madan 2022	Deep Learning-based detection of psychiatric attributes from German mental health records	Madan, S., Julius Zimmer, F., Balabin, H., Schaaf, S., Fr√∂hlich, H., Fluck, J., Neuner, I., Mathiak, K., Hofmann-Apitius, M., Sarkheil, P. Deep Learning-based detection of psychiatric attributes from German mental health records. International Journal of Medical Informatics 2022;161 doi: 10.1016/j.ijmedinf.2022.104724.	GERMANY***	DEEP LEARNING***	PSYCHIATRIC ATTRIBUTES***	AGE***,GENDER***	NOT EXTRACTED	GERMAN MENTAL HEALTH RECORDS*	CLINICAL NOTES***	AMDP CONCEPTS**,PSYCHIATRIC ATTRIBUTES***,SYMPTOMS**	NO*	NOT EXTRACTED	NOT EXTRACTED	NOT EXTRACTED	NA
Boukil 2019	Deep learning algorithm for suicide sentiment prediction	Boukil, S., El Adnani, F., Cherrat, L., El Moutaouakkil, A.E., Ezziyyani, M. Deep learning algorithm for suicide sentiment prediction. Advances in Intelligent Systems and Computing 2019;914 doi: 10.1007/978-3-030-11884-6_24.	MOROCCO***	CNN**	DEPRESSION***,SUICIDE**	NOT EXTRACTED	NOT EXTRACTED	ARABIC SUICIDAL NOTES DATASET***	SOCIAL MEDIA PLATFORMS***	SUICIDAL AND NON-SUICIDAL NOTES**	NOT EXTRACTED	NOT EXTRACTED	NOT EXTRACTED	NOT EXTRACTED	NA
Uddin 2022	Deep learning for prediction of depressive symptoms in a large textual dataset	Uddin, M.Z., Dysthe, K.K., F√∏lstad, A., Brandtzaeg, P.B. Deep learning for prediction of depressive symptoms in a large textual dataset. Neural Comput. Appl. 2022;34(1) doi: 10.1007/s00521-021-06426-4.	NORWAY***	LSTM**,RNN***	DEPRESSION***	AGE, GENDER*	NOT EXTRACTED	UNG.NO**	SOCIAL MEDIA PLATFORMS***	TEXT POSTS DESCRIBING SYMPTOMS OF DEPRESSION*	YES***	PUBLIC***	NOT EXTRACTED	HTTPS://UNG.NO**	Yes
Li 2023	Deep learning model with multi-feature fusion and label association for suicide detection	Li, Z., Cheng, W., Zhou, J., An, Z., Hu, B. Deep learning model with multi-feature fusion and label association for suicide detection. Multimedia Syst 2023;29(4) doi: 10.1007/s00530-023-01090-1.	CHINA***	DEEP LEARNING***	SUICIDAL IDEATION***	NOT EXTRACTED	NOT EXTRACTED	WEIBO SUICIDE IDEATION DETECTION DATASET***	SOCIAL MEDIA PLATFORMS***	POST TIME***,SOCIAL INFORMATION***	NOT EXTRACTED	NOT EXTRACTED	NOT EXTRACTED	NOT EXTRACTED	NA
Wongkoblap 2021	Deep learning with anaphora resolution for the detection of tweeters with depression: Algorithm development and validation study	Wongkoblap, A., Vadillo, M.A., Curcin, V. Deep learning with anaphora resolution for the detection of tweeters with depression: Algorithm development and validation study. JMIR Mental Health 2021;8(8) doi: 10.2196/19824.	THAILAND***	DEEP LEARNING***	DEPRESSION***	NOT EXTRACTED	NOT EXTRACTED	TWITTER DATASET***	SOCIAL MEDIA PLATFORMS***	TWEETS**	NOT EXTRACTED	NOT EXTRACTED	NOT EXTRACTED	NOT EXTRACTED	NA
Striegl 2024	Deep learning-based dimensional emotion recognition for conversational agent-based cognitive behavioral therapy.	Striegl J, Richter JW, Grossmann L, Br√•stad B, Gotthardt M, R√ºck C, Wallert J, Loitsch C Deep learning-based dimensional emotion recognition for conversational agent-based cognitive behavioral therapy.. PeerJ Comput Sci 2024;10 doi: 10.7717/peerj-cs.2104.	GERMANY***	DEEP LEARNING***	ANXIETY***,DEPRESSION***	AGE***	NOT EXTRACTED	DIMENSIONAL EMOTION DATASET***	OTHER (MERGED DATASET)*	AROUSAL***,DOMINANCE***,VALENCE***	YES***	PUBLIC***	NOT EXTRACTED	HTTPS://GITHUB.COM/JULIANSTRIEGL/DIMENSIONAL-ER-CBT***	Yes
Jamal 2019	Deep learning-based sentimental analysis for large-scale imbalanced twitter data	Jamal, N., Xianqiao, C., Aldabbas, H. Deep learning-based sentimental analysis for large-scale imbalanced twitter data. Future Internet 2019;11(9) doi: 10.3390/fi11090190.	CHINA***	DEEP LEARNING***	ANXIETY***,DEPRESSION***	NOT EXTRACTED	NOT EXTRACTED	EMOTIONS DATASET***	SOCIAL MEDIA PLATFORMS***	DATE OF TWEET**,TWEET TEXT**,USER ID**,USERNAME**	YES***	PUBLIC**	NOT EXTRACTED	HTTPS://WWW.KAGGLE.COM/KAZANOVA/SENTIMENT140***	Yes
Castorena 2021	Deep neural network for gender-based violence detection on twitter messages	Castorena, C.M., Abundez, I.M., Alejo, R., Granda-Guti√©rrez, E.E., Rend√≥n, E., Villegas, O. Deep neural network for gender-based violence detection on twitter messages. Mathematics 2021;9(8) doi: 10.3390/math9080807.	MEXICO***	DEEP LEARNING***	GENDER-BASED VIOLENCE***	NOT EXTRACTED	NOT EXTRACTED	TWITTER MESSAGES DATASET***	SOCIAL MEDIA PLATFORMS***	MESSAGES TAGGED AS NEGATIVE, POSITIVE, OR NEUTRAL*	NOT EXTRACTED	NOT EXTRACTED	NOT EXTRACTED	HTTPS://GITHUB.COM/CCASTORE/GENDERVIOLENCE*	Yes
Ophir 2020	Deep neural networks detect suicide risk from textual facebook posts.	Ophir Y, Tikochinski R, Asterhan CSC, Sisso I, Reichart R Deep neural networks detect suicide risk from textual facebook posts.. Sci Rep 2020;10(1) doi: 10.1038/s41598-020-73917-0.	ISRAEL***	DEEP LEARNING***	SUICIDE RISK**	AGE***,ANNUAL INCOME**,GENDER***	INCOME*	FACEBOOK POSTS DATASET***	SOCIAL MEDIA PLATFORMS***	PERSONALITY TRAITS***,PSYCHIATRIC DISORDERS***,PSYCHOSOCIAL RISKS***,SUICIDE RISK SCORES**	YES*	NOT EXTRACTED	NOT EXTRACTED	NOT EXTRACTED	NA
Majeed 2022	Deep-EmoRU: mining emotions from roman urdu text using deep learning ensemble	Majeed, A., Beg, M.O., Arshad, U., Mujtaba, H. Deep-EmoRU: mining emotions from roman urdu text using deep learning ensemble. Multimedia Tools and Applications 2022;81(30) doi: 10.1007/s11042-022-13147-w.	PAKISTAN***	DEEP LEARNING***	EMOTION DETECTION**	NOT EXTRACTED	NOT EXTRACTED	ROMAN URDU EMOTION DETECTION CORPUS***	OTHER (TEXT CORPUS)**	EMOTIONAL POLARITY ANNOTATIONS*	NOT EXTRACTED	NOT EXTRACTED	NOT EXTRACTED	NOT EXTRACTED	NA
Miranda 2024	DeepBiomarker2: Prediction of Alcohol and Substance Use Disorder Risk in Post-Traumatic Stress Disorder Patients Using Electronic Medical Records and Multiple Social Determinants of Health	Miranda, O., Fan, P., Qi, X., Wang, H., Brannock, M.D., Kosten, T.R., Ryan, N.D., Kirisci, L., Wang, L. DeepBiomarker2: Prediction of Alcohol and Substance Use Disorder Risk in Post-Traumatic Stress Disorder Patients Using Electronic Medical Records and Multiple Social Determinants of Health. Journal of Personalized Medicine 2024;14(1) doi: 10.3390/jpm14010094.	USA/PENNSYLVANIA***	DEEP LEARNING***	ALCOHOL AND SUBSTANCE USE DISORDER (ASUD)**,POST-TRAUMATIC STRESS DISORDER (PTSD)**	AGE***,GENDER***,RACE***	NEIGHBORHOOD SOCIOECONOMIC STATUS**,TRANSPORTATION BARRIERS**	NEPTUNE SYSTEM*	CLINICAL NOTES***	DEMOGRAPHIC INFORMATION**,DIAGNOSES***,ENCOUNTERS**,LAB TEST RESULTS**,MEDICATION PRESCRIPTIONS**,PSYCHOTHERAPY STATUS***,SOCIAL DETERMINANTS OF HEALTH**	YES*	NOT EXTRACTED	NOT EXTRACTED	HTTPS://DOI.ORG/10.3390/JPM14010094*	Yes
Li 2021	Demystifying the Dark Web Opioid Trade: Content Analysis on Anonymous Market Listings and Forum Posts.	Li Z, Du X, Liao X, Jiang X, Champagne-Langabeer T Demystifying the Dark Web Opioid Trade: Content Analysis on Anonymous Market Listings and Forum Posts.. J Med Internet Res 2021;23(2) doi: 10.2196/24486.	USA/INDIANA**	TEXT MINING***	OPIOID USE DISORDER***	NOT EXTRACTED	NOT EXTRACTED	NOT EXTRACTED	ONLINE FORUM**	ACCEPTABLE SHIPPING DESTINATIONS**,ADVERTISED ORIGINS**,NUMBER OF PRODUCTS SOLD**,PRICE***,PRODUCT**,VENDOR NAME**,WHETHER ESCROW**	NOT EXTRACTED	NOT EXTRACTED	NOT EXTRACTED	NOT EXTRACTED	NA
AnilRahood 2024	DepBoost-TransNet: Boosted Transformer Network for¬†Depression Classification	Anil Rahood, P., Kumaresan, P.K., Chakravarthi, B.R. DepBoost-TransNet: Boosted Transformer Network for¬†Depression Classification. Communications in Computer and Information Science 2024;2046 CCIS doi: 10.1007/978-3-031-58495-4_8.	IRELAND***	TRANSFORMER*	DEPRESSION***	NOT EXTRACTED	NOT EXTRACTED	DEPSIGN-LT-EDI@RANLP-2023***	SOCIAL MEDIA PLATFORMS***	MODERATELY DEPRESSED**	YES**	PUBLIC**	NOT EXTRACTED	HTTPS://CODALAB.LISN.UPSACLAY.FR/COMPETITIONS/11075**	No
McManus 2024	Deploying a national clinical text processing infrastructure.	McManus KF, Stringer JM, Corson N, Fodeh S, Steinhardt S, Levin FL, Shotqara AS, D'Auria J, Fielstein EM, Gobbel GT, Scott J, Trafton JA, Taddei TH, Erdos J, Tamang SR Deploying a national clinical text processing infrastructure.. J Am Med Inform Assoc 2024;31(3) doi: 10.1093/jamia/ocad249.	USA/DC***	DEEP LEARNING***	OVERDOSE***,SUICIDE***	NOT EXTRACTED	NOT EXTRACTED	HDAP TEXT PROCESSING INFRASTRUCTURE*	CLINICAL NOTES***	LUNG NODULES**,SOCIAL DETERMINANTS OF HEALTH**,STRESSFUL LIFE EVENTS**	NOT EXTRACTED	NOT EXTRACTED	NOT EXTRACTED	HTTP://EC2-18-206-230-88.COMPUTE-1.AMAZONAWS.COM/WORDPRESS/?PAGE_ID=556*	No
Tlachac 2022	DepreST-CAT: Retrospective smartphone call and text logs collected during the COVID-19 Pandemic to Screen for Mental Illnesses	Tlachac, M.L., Flores, R., Reisch, M., Houskeeper, K., Rundensteiner, E.A. DepreST-CAT: Retrospective smartphone call and text logs collected during the COVID-19 Pandemic to Screen for Mental Illnesses. Proc. ACM Interact. Mob. Wearable Ubiquitous Technol. 2022;6(2) doi: 10.1145/3534596.	USA/MASSACHUSETTS***	DEEP LEARNING***	ANXIETY***,DEPRESSION***	AGE***,GENDER***	NOT EXTRACTED	DEPREST-CAT***	CLINICAL NOTES**	ANXIETY SCREENING SCORES**,CALL LOGS***,DEPRESSION SCREENING SCORES**,TEXT LOGS***	YES***	PUBLIC WITH RESTRICTIONS***	SIGNING USE AGREEMENT*	HTTPS://GITHUB.COM/MLTLACHAC/DEPREST-CAT***	Yes
Rizwan 2022	Depression Classification From Tweets Using Small Deep Transfer Learning Language Models	Rizwan, M., Mushtaq, M.F., Akram, U., Mehmood, A., Ashraf, I., Sahelices, B. Depression Classification From Tweets Using Small Deep Transfer Learning Language Models. IEEE Access 2022;10 doi: 10.1109/ACCESS.2022.3223049.	PAKISTAN***	DEEP LEARNING***	DEPRESSION***	NOT EXTRACTED	NOT EXTRACTED	LABELED TWITTER DATASET***	SOCIAL MEDIA PLATFORMS***	DEPRESSION INTENSITY CLASSIFICATION LABELS (SEVERE**,MILD)***,MODERATE***	NOT EXTRACTED	NOT EXTRACTED	NOT EXTRACTED	NOT EXTRACTED	NA
Nadeem 2022	Depression Detection Based on Hybrid Deep Learning SSCL Framework Using Self-Attention Mechanism: An Application to Social Networking Data	Nadeem, A., Naveed, M., Islam Satti, M., Afzal, H., Ahmad, T., Kim, K.-I. Depression Detection Based on Hybrid Deep Learning SSCL Framework Using Self-Attention Mechanism: An Application to Social Networking Data. Sensors 2022;22(24) doi: 10.3390/s22249775.	PAKISTAN***	DEEP LEARNING***	DEPRESSION***	NOT EXTRACTED	NOT EXTRACTED	TWITTER DEPRESSION DATASET**	SOCIAL MEDIA PLATFORMS***	BINARY AND TERNARY LABELS**,TWEETS**	YES***	PUBLIC WITH RESTRICTIONS**	NOT EXTRACTED	HTTPS://WWW.KAGGLE.COM/DATASETS/SBHATTI/TWITTER-DEPRESSION-DATASET*	No
Arora 2021	Depression Detection During the Covid 19 Pandemic by Machine Learning Techniques	Arora, S., Malik, A., Khurana, P., Batra, I. Depression Detection During the Covid 19 Pandemic by Machine Learning Techniques. Commun. Comput. Info. Sci. 2021;1393 doi: 10.1007/978-981-16-3660-8_13.	INDIA***	OTHER*	DEPRESSION***	AGE***,EDUCATION LEVEL**,GENDER***,MARITAL STATUS***,NUMBER OF CHILDREN**	NOT EXTRACTED	TWITTER DATASET*	SOCIAL MEDIA PLATFORMS***	EMOTIONAL STATE, SENTIMENT*	NOT EXTRACTED	NOT EXTRACTED	NOT EXTRACTED	NOT EXTRACTED	NA
MohdFuad 2022	Depression Detection Using Natural Language Processing on Bahasa Malaysia Non-clinical Text	Mohd Fuad, N.A., Hashim, N.N.W.N. Depression Detection Using Natural Language Processing on Bahasa Malaysia Non-clinical Text. IFMBE Proceedings 2022;86 doi: 10.1007/978-3-030-90724-2_17.	MALAYSIA***	MULTINOMIAL NA√èVE BAYES***	DEPRESSION***	NOT EXTRACTED	NOT EXTRACTED	NOT EXTRACTED	OTHER***	WORDS USED BY DEPRESSED AND NON-DEPRESSED SUBJECTS*	NOT EXTRACTED	NOT EXTRACTED	NOT EXTRACTED	NOT EXTRACTED	NA
Zavorina 2022	Depression Detection by¬†Person‚Äôs Voice	Zavorina, E., Makarov, I. Depression Detection by¬†Person‚Äôs Voice. Lecture Notes in Computer Science (including subseries Lecture Notes in Artificial Intelligence and Lecture Notes in Bioinformatics) 2022;13217 LNCS doi: 10.1007/978-3-031-16500-9_21.	RUSSIA***	DEEP LEARNING**	DEPRESSION***	NOT EXTRACTED	NOT EXTRACTED	DAIC-WOZ**	CLINICAL NOTES***	PATIENT HEALTH QUESTIONNAIRE SCORE (PHQ-8)**	YES*	NOT EXTRACTED	NOT EXTRACTED	NOT EXTRACTED	NA
Hosseini-Saravani 2020	Depression Detection in Social Media Using a Psychoanalytical Technique for Feature Extraction and a Cognitive Based Classifier	Hosseini-Saravani, S.H., Besharati, S., Calvo, H., Gelbukh, A. Depression Detection in Social Media Using a Psychoanalytical Technique for Feature Extraction and a Cognitive Based Classifier. Lecture Notes in Computer Science (including subseries Lecture Notes in Artificial Intelligence and Lecture Notes in Bioinformatics) 2020;12469 LNAI doi: 10.1007/978-3-030-60887-3_25.	MEXICO***	NA√èVE BAYES***	DEPRESSION***	NOT EXTRACTED	NOT EXTRACTED	CLEF/ERISIK DATASET*	OTHER (REDDIT MESSAGES)*	TEXT MESSAGES, RISK CASE OF DEPRESSION, NON-RISK CASE*	YES*	NOT EXTRACTED	NOT EXTRACTED	HTTPS://DOI.ORG/10.1007/978-3-319-44564-9_3*	Yes
Yin 2023	Depression Detection in Speech Using Transformer and Parallel Convolutional Neural Networks	Yin, F., Du, J., Xu, X., Zhao, L. Depression Detection in Speech Using Transformer and Parallel Convolutional Neural Networks. Electronics (Switzerland) 2023;12(2) doi: 10.3390/electronics12020328.	CHINA***	DEEP LEARNING***	DEPRESSION***	AGE***,GENDER***	NOT EXTRACTED	DISTRESS ANALYSIS INTERVIEW CORPUS-WIZARD OF OZ (DAIC-WOZ) AND MULTI-MODAL OPEN DATASET FOR MENTAL-DISORDER ANALYSIS (MODMA)**	CLINICAL NOTES**	SPEECH SEGMENTS**	NOT EXTRACTED	NOT EXTRACTED	NOT EXTRACTED	NOT EXTRACTED	NA
Zhao 2022	Depression Identification of Students Based on Campus Social Platform Data and Deep Learning	Zhao, G.F., Sun, L.F. Depression Identification of Students Based on Campus Social Platform Data and Deep Learning. Sci. Program 2022;2022 doi: 10.1155/2022/6532384.	CHINA***	DEEP LEARNING***	DEPRESSION***	NOT EXTRACTED	NOT EXTRACTED	CAMPUS SOCIAL PLATFORM DATA***	SOCIAL MEDIA PLATFORMS***	AND SPACE**,DEGREE OF ILLNESS**,ETIOLOGY**,PERSONAL INFORMATION**,SOCIAL RELATIONS**,SUICIDAL TENDENCIES**,TIME**,USER SYMPTOMS**	NOT EXTRACTED	NOT EXTRACTED	NOT EXTRACTED	NOT EXTRACTED	NA
Rizwan 2024	Depression Intensity Classification from Tweets Using FastText Based Weighted Soft Voting Ensemble	Rizwan, M., Mushtaq, M.F., Rafiq, M., Mehmood, A., Diez, I.D.L.T., Villar, M.G., Garay, H., Ashraf, I. Depression Intensity Classification from Tweets Using FastText Based Weighted Soft Voting Ensemble. Comput. Mater. Continua 2024;78(2) doi: 10.32604/cmc.2024.037347.	PAKISTAN***	FASTTEXT***	DEPRESSION***	NOT EXTRACTED	NOT EXTRACTED	TWITTER CORPUS OF DEPRESSION-RELATED TWEETS***	SOCIAL MEDIA PLATFORMS***	DEPRESSION INTENSITY CLASSES (MILD**,MODERATE**,SEVERE)**	YES*	NOT EXTRACTED	NOT EXTRACTED	NOT EXTRACTED	NA
Yang 2019	Depression Tendency Screening Use Text Based Emotional Analysis Technique	Yang, C., Lai, X., Hu, Z., Liu, Y., Shen, P. Depression Tendency Screening Use Text Based Emotional Analysis Technique. J. Phys. Conf. Ser. 2019;1237(3) doi: 10.1088/1742-6596/1237/3/032035.	CHINA***	DOC2VEC***,SVM***,TEXTCNN***	DEPRESSION***	GENDER***	NOT EXTRACTED	DISEASE ANALYSIS INTERVIEW CORPUS (DAIC)***	CLINICAL NOTES***	TEXT RECORDS, PHQ-8 SCORES, EMOTIONAL VALUES*	YES**	PUBLIC*	NOT EXTRACTED	NOT EXTRACTED	NA
Jain 2022	Depression and Suicide Analysis Using Machine Learning and NLP	Jain, P., Srinivas, K.R., Vichare, A. Depression and Suicide Analysis Using Machine Learning and NLP. Journal of Physics: Conference Series 2022;2161(1) doi: 10.1088/1742-6596/2161/1/012034.	INDIA***	LOGISTIC REGRESSION**,NA√èVE BAYES**,RANDOM FOREST**,SVM**	DEPRESSION***,SUICIDAL IDEATION***	NOT EXTRACTED	NOT EXTRACTED	REDDIT DATASET**	SOCIAL MEDIA PLATFORMS***	COMMENTS AND POSTS ABOUT SUICIDAL IDEATION*	NOT EXTRACTED	NOT EXTRACTED	NOT EXTRACTED	NOT EXTRACTED	NA
Harmer 2023	Depression and anxiety are associated with an increased risk of infection, revision, and reoperation following total hip or knee arthroplasty	Harmer, J.R., Wyles, C.C., Duong, S.Q., Morgan, R.J., Maradit-Kremers, H., Abdel, M.P. Depression and anxiety are associated with an increased risk of infection, revision, and reoperation following total hip or knee arthroplasty. Bone and Joint Journal 2023;105-B(5) doi: 10.1302/0301-620X.105B5.BJJ-2022-1123.R1.	USA/MINNESOTA***	NATURAL LANGUAGE PROCESSING***	ANXIETY**,DEPRESSION**	AGE***,GENDER***,SMOKING STATUS**	NOT EXTRACTED	MAYO CLINIC TOTAL JOINT REGISTRY***	CLINICAL NOTES***	MEDICATION USE**	NOT EXTRACTED	NOT EXTRACTED	NOT EXTRACTED	NOT EXTRACTED	NA
Budiyanto 2019	Depression and anxiety detection through the Closed-Loop method using DASS-21	Budiyanto, S., Sihombing, H.C., Fajar Rahayu, I.M. Depression and anxiety detection through the Closed-Loop method using DASS-21. Telkomnika (Telecommunication Computing Electronics and Control) 2019;17(4) doi: 10.12928/TELKOMNIKA.v17i4.12619.	INDONESIA***	NA√èVE BAYES***	ANXIETY***,DEPRESSION***	AGE***,GENDER***	NOT EXTRACTED	FACEBOOK POSTS DATASET***	SOCIAL MEDIA PLATFORMS***	DEMOGRAPHICS**	YES*	NOT EXTRACTED	NOT EXTRACTED	NOT EXTRACTED	NA
Pande 2024	Depression detection based on social networking sites using data mining	Pande, S.D., Hasane Ahammad, S.K., Gurav, M.N., Faragallah, O.S., Eid, M.M.A., Rashed, A.N.Z. Depression detection based on social networking sites using data mining. Multimedia Tools and Applications 2024;83(9) doi: 10.1007/s11042-023-16564-7.	INDIA***	NA√èVE BAYES**	DEPRESSION***	NOT EXTRACTED	NOT EXTRACTED	CUSTOM DATASET OF 32,493 SOCIAL MEDIA POSTS*	SOCIAL MEDIA PLATFORMS**	LOW**	NO*	NOT EXTRACTED	NOT EXTRACTED	NOT EXTRACTED	NA
Vasha 2023	Depression detection in social media comments data using machine learning algorithms	Vasha, Z.N., Sharma, B., Esha, I.J., Al Nahian, J., Polin, J.A. Depression detection in social media comments data using machine learning algorithms. Bull. Electr. Eng. Inform. 2023;12(2) doi: 10.11591/eei.v12i2.4182.	BANGLADESH***	SVM***	DEPRESSION***	NOT EXTRACTED	NOT EXTRACTED	SOCIAL MEDIA COMMENTS DATA**	SOCIAL MEDIA PLATFORMS***	DEPRESSIVE OR NON-DEPRESSIVE CLASSIFICATION*	NOT EXTRACTED	NOT EXTRACTED	NOT EXTRACTED	NOT EXTRACTED	NA
Liu 2024	Depression detection via a Chinese social media platform: a novel causal relation-aware deep learning approach	Liu, Y. Depression detection via a Chinese social media platform: a novel causal relation-aware deep learning approach. J Supercomput 2024;80(8) doi: 10.1007/s11227-023-05830-y.	CHINA***	DEEP LEARNING***	DEPRESSION***	NOT EXTRACTED	NOT EXTRACTED	WEIBO DATASET***	SOCIAL MEDIA PLATFORMS***	CAUSES OF DEPRESSION**,DEPRESSION POLARITY**	NOT EXTRACTED	NOT EXTRACTED	NOT EXTRACTED	NOT EXTRACTED	NA
Lu 2023	Depression detection via conversation turn classification	Lu, K.-C., Thamrin, S.A., Chen, A.L.P. Depression detection via conversation turn classification. Multimedia Tools and Applications 2023;82(25) doi: 10.1007/s11042-023-15103-8.	TAIWAN***	BERT***	DEPRESSION***	NOT EXTRACTED	NOT EXTRACTED	DISTRESS ANALYSIS INTERVIEW CORPUS (DAIC)***	CLINICAL NOTES***	TURN CLASSIFICATION, PHQ-8 SCORES*	YES***	PUBLIC**	NOT EXTRACTED	HTTPS://DCAPSWOZ.ICT.USC.EDU/***	Yes
Rehmani 2024	Depression detection with machine learning of structural and non-structural dual languages.	Rehmani F, Shaheen Q, Anwar M, Faheem M, Bhatti SS Depression detection with machine learning of structural and non-structural dual languages.. Healthc Technol Lett 2024;11(4) doi: 10.1049/htl2.12088.	PAKISTAN***	BERT***,RANDOM FOREST***,SVM***	DEPRESSION***	NOT EXTRACTED	NOT EXTRACTED	ROMAN URDU + ENGLISH BENCHMARK DATASET*	SOCIAL MEDIA PLATFORMS***	MODERATE**,SEVERE)**	YES***	PUBLIC WITH RESTRICTIONS***	EMAILING THE AUTHOR***	NOT EXTRACTED	NA
Song 2023	Depression in South Korean Adolescents Captured by Text and Opinion Mining of Social Big Data.	Song J, Song TM, Lee S, Seo DC Depression in South Korean Adolescents Captured by Text and Opinion Mining of Social Big Data.. Int J Environ Res Public Health 2023;20(17) doi: 10.3390/ijerph20176665.	SOUTH KOREA***	TEXT MINING**	DEPRESSION***	AGE***	NOT EXTRACTED	SOCIAL BIG DATA FROM SOCIAL MEDIA*	SOCIAL MEDIA PLATFORMS***	DEPRESSIVE SYMPTOMS**,EMOTIONAL STABILITY***,STRESS LEVELS**	NOT EXTRACTED	NOT EXTRACTED	NOT EXTRACTED	NOT EXTRACTED	NA
Cao 2022	Depression prediction based on BiAttention-GRU	Cao, Y., Hao, Y., Li, B., Xue, J. Depression prediction based on BiAttention-GRU. Journal of Ambient Intelligence and Humanized Computing 2022;13(11) doi: 10.1007/s12652-021-03497-y.	CHINA***	BIATTENTION-GRU**	DEPRESSION***	NOT EXTRACTED	NOT EXTRACTED	DAIC-WOZ DATABASE**	CLINICAL NOTES***	FACIAL CHARACTERISTICS***,SPEECH CHARACTERISTICS***,TEXT FEATURES***	YES***	PUBLIC***	NOT EXTRACTED	HTTPS://DOI.ORG/10.1007/S12652-021-03497-Y***	Yes
Hossain 2022	Depression prognosis using natural language processing and machine learning from social media status	Hossain, M.T., Talukder, M.A.R., Jahan, N. Depression prognosis using natural language processing and machine learning from social media status. International Journal of Electrical and Computer Engineering 2022;12(3) doi: 10.11591/ijece.v12i3.pp2847-2855.	BANGLADESH***	NATURAL LANGUAGE PROCESSING*	DEPRESSION***	NOT EXTRACTED	NOT EXTRACTED	DATASET FROM SOCIAL MEDIA*	SOCIAL MEDIA PLATFORMS***	SENTENCES TAGGED AS DEPRESSED OR NON-DEPRESSED**	YES*	NOT EXTRACTED	NOT EXTRACTED	NOT EXTRACTED	NA
Chen 2022	Depression recognition based on emotional information fused with attentional mechanism	Chen, Y., Luo, X., Liang, W., Xie, Y. Depression recognition based on emotional information fused with attentional mechanism. Chin. J. Intell. Sci. Technol. 2022;4(4) doi: 10.11959/j.issn.2096-6652.202221.	CHINA***	CNN***	DEPRESSION***	NOT EXTRACTED	NOT EXTRACTED	DEPRESSED**	SOCIAL MEDIA PLATFORMS***	EMOTIONAL INFORMATION***,USER POSTS***	NOT EXTRACTED	NOT EXTRACTED	NOT EXTRACTED	NOT EXTRACTED	NA
Pan 2018	Depression recognition based on speech analysis	Pan, W., Wang, J., Liu, T., Liu, X., Liu, M., Hu, B., Zhu, T. Depression recognition based on speech analysis. Kexue Tongbao/Chin. Sc. Bull. 2018;63(20) doi: 10.1360/N972017-01250.	CHINA***	LOGISTIC REGRESSION***	DEPRESSION***	AGE***,GENDER***	NOT EXTRACTED	VOICE DATASET*	CLINICAL NOTES***	VOICE FEATURES**	NOT EXTRACTED	NOT EXTRACTED	NOT EXTRACTED	NOT EXTRACTED	NA
Wang 2020	Depression risk prediction for chinese microblogs via deep-learning methods: Content analysis	Wang, X., Chen, S., Li, T., Li, W., Zhou, Y., Zheng, J., Chen, Q., Yan, J., Tang, B. Depression risk prediction for chinese microblogs via deep-learning methods: Content analysis. JMIR Medical Informatics 2020;8(7) doi: 10.2196/17958.	CHINA***	BERT***,DEEP LEARNING***,ROBERTA***,XLNET***	DEPRESSION***	NOT EXTRACTED	NOT EXTRACTED	CHINESE MICROBLOGS DATASET**	SOCIAL MEDIA PLATFORMS***	DEPRESSION RISK ASSESSED AT FOUR LEVELS*	NOT EXTRACTED	NOT EXTRACTED	NOT EXTRACTED	NOT EXTRACTED	NA
Razavi 2020	Depression screening using mobile phone usage metadata: a machine learning approach.	Razavi R, Gharipour A, Gharipour M Depression screening using mobile phone usage metadata: a machine learning approach.. J Am Med Inform Assoc 2020;27(4) doi: 10.1093/jamia/ocz221.	USA/OH***	RANDOM FOREST***	DEPRESSION***	AGE***,GENDER***	NOT EXTRACTED	BECK DEPRESSION INVENTORY‚Äî2ND ED (BDI-II)*	SOCIAL MEDIA PLATFORMS***	BDI-II SCORES***,MOBILE USAGE STATISTICS**	NOT EXTRACTED	NOT EXTRACTED	NOT EXTRACTED	NOT EXTRACTED	NA
Farruque 2024	Depression symptoms modelling from social media text: an LLM driven semi-supervised learning approach	Farruque, N., Goebel, R., Sivapalan, S., Za√Øane, O.R. Depression symptoms modelling from social media text: an LLM driven semi-supervised learning approach. Language Resources and Evaluation 2024; doi: 10.1007/s10579-024-09720-4.	CANADA***	BERT***	DEPRESSION**	AGE, GENDER*	NOT EXTRACTED	DEPRESSIVE TWEETS REPOSITORY (DTR)***	SOCIAL MEDIA PLATFORMS***	DEPRESSION SYMPTOMS**	NO**	NOT EXTRACTED	NOT EXTRACTED	NOT EXTRACTED	NA
Qiu 2017	Depression tendency recognition model based on college student‚Äôs microblog text	Qiu, J., Gao, J. Depression tendency recognition model based on college student‚Äôs microblog text. IFIP Advances in Information and Communication Technology 2017;510 doi: 10.1007/978-3-319-68121-4_38.	CHINA***	SVM***	DEPRESSION***	NOT EXTRACTED	NOT EXTRACTED	MICROBLOGGING TEXT DATASET*	SOCIAL MEDIA PLATFORMS***	DEPRESSION TENDENCY**,EMOTIONAL STATE**	YES**	NOT EXTRACTED	NOT EXTRACTED	NOT EXTRACTED	NA
Lezhnina 2023	Depression, anxiety, and burnout in academia: topic modeling of PubMed abstracts	Lezhnina, O. Depression, anxiety, and burnout in academia: topic modeling of PubMed abstracts. Frontiers in Research Metrics and Analytics 2023;8 doi: 10.3389/frma.2023.1271385.	USA***	BERTOPIC***	ANXIETY***,BURNOUT***,DEPRESSION***	NOT EXTRACTED	NOT EXTRACTED	PUBMED ABSTRACTS***	ONLINE FORUM*	DEPRESSION, ANXIETY, BURNOUT TOPICS*	YES***	PUBLIC***	NOT EXTRACTED	HTTPS://PUBMED.NCBI.NLM.NIH.GOV/***	Yes
Kumari 2024	Depressonify: BERT a deep learning approach of detection of depression	Kumari, M., Singh, G., Pande, S.D. Depressonify: BERT a deep learning approach of detection of depression. EAI Endorsed Transactions on Pervasive Health and Technology 2024;10 doi: 10.4108/eetpht.10.5513.	INDIA***	BERT***	DEPRESSION***	NOT EXTRACTED	NOT EXTRACTED	SELF-PICKED TEXTUAL DATA FROM VARIOUS ONLINE WEBSITES*	SOCIAL MEDIA PLATFORMS***	20**,DEPRESSED***,DISAPPOINTMENT**,HAPPY***,JOY***,SADNESS***	NOT EXTRACTED	NOT EXTRACTED	NOT EXTRACTED	NOT EXTRACTED	NA
Park 2022	Design and Implementation of Attention Depression Detection Model Based on Multimodal Analysis	Park, J., Moon, N. Design and Implementation of Attention Depression Detection Model Based on Multimodal Analysis. Sustainability (Switzerland) 2022;14(6) doi: 10.3390/su14063569.	KOREA**	BERT-CNN***,CNN-BILSTM***	DEPRESSION***	NOT EXTRACTED	NOT EXTRACTED	DAIC-WOZ**	CLINICAL NOTES***	VOICE AND TEXT DATA**	YES***	PUBLIC WITH RESTRICTIONS**	NOT EXTRACTED	HTTPS://DCAPSWOZ.ICT.USC.EDU/***	Yes
Giunti 2021	Designing Depression Screening Chatbots	Giunti, G., Isomursu, M., Gabarron, E., Solad, Y. Designing Depression Screening Chatbots. Studies in Health Technology and Informatics 2021;284 doi: 10.3233/SHTI210719.	FINLAND***	OTHER*	DEPRESSION***	NOT EXTRACTED	NOT EXTRACTED	IGOR*	OTHER*	PHQ-9 DEPRESSION SEVERITY SCORES*	NOT EXTRACTED	NOT EXTRACTED	NOT EXTRACTED	NOT EXTRACTED	NA
GIUNTI 2021	Designing Depression Screening Chatbots...15th International Congress on Nursing Informatics (Online), August 23-September 2, 2021.	GIUNTI, G., ISOMURSU, M., GABARRON, E., SOLAD, Y. Designing Depression Screening Chatbots...15th International Congress on Nursing Informatics (Online), August 23-September 2, 2021.. Studies in Health Technology & Informatics 2021;(284) doi: 10.3233/SHTI210719.	FINLAND***,USA/CONNECTICUT**	OTHER (CHATBOT)*	DEPRESSION***	NOT EXTRACTED	NOT EXTRACTED	IGOR CHATBOT**	OTHER (CHATBOT)***	PHQ-9 SCORES FOR DEPRESSION SEVERITY**	NOT EXTRACTED	NOT EXTRACTED	NOT EXTRACTED	NOT EXTRACTED	NA
Alduailaj 2023	Detecting Arabic Cyberbullying Tweets Using Machine Learning	Alduailaj, A.M., Belghith, A. Detecting Arabic Cyberbullying Tweets Using Machine Learning. Mach. Learn. Knowl. Extr. 2023;5(1) doi: 10.3390/make5010003.	SAUDI ARABIA***	SVM***	CYBERBULLYING***	NOT EXTRACTED	NOT EXTRACTED	ARABIC CYBERBULLYING TWEETS***	SOCIAL MEDIA PLATFORMS***	BULLYING AND NON-BULLYING POSTS*	YES***	PUBLIC***	NOT EXTRACTED	HTTPS://KAGGLE.COM/DATASETS/ALANOUDALDEALIJ/ARABIC-CYBERBULLYING-TWEETS***	Yes
Kuber 2023	Detecting Depression in Tweets Using Natural Language Processing and Deep Learning	Kuber, A., Kulthe, S., Kosamkar, P. Detecting Depression in Tweets Using Natural Language Processing and Deep Learning. Lecture Notes in Networks and Systems 2023;400 doi: 10.1007/978-981-19-0095-2_43.	INDIA***	CNN**,DEEP LEARNING***,LSTM**,MLP**	DEPRESSION***	NOT EXTRACTED	NOT EXTRACTED	TWITTER DATASET**	SOCIAL MEDIA PLATFORMS***	NUMBER OF DEPRESSIVE TERMS**,TWEETS INDICATING DEPRESSIVE BEHAVIOR**	NOT EXTRACTED	NOT EXTRACTED	NOT EXTRACTED	NOT EXTRACTED	NA
Alkaabi 2022	Detecting Emotions behind the Screen	Alkaabi, N., Zaki, N., Ismail, H., Khan, M. Detecting Emotions behind the Screen. AI (Switzerland) 2022;3(4) doi: 10.3390/ai3040056.	UNITED ARAB EMIRATES***	BERT***	ANXIETY***,STRESS***	AGE***,GENDER***	NOT EXTRACTED	DATASET 1 AND DATASET 2**	OTHER (EDUCATIONAL APP CHATROOM)*	DISGUST***,FEAR***,FINE-GRAINED EMOTIONS (ANGER***,SADNESS)***,SENTIMENT CLASSIFICATION**	YES**	NOT EXTRACTED	NOT EXTRACTED	HTTPS://GITHUB.COM/NAJLAALKAABI/DETECTING_EMOTIONS_BEHIND_SCREEN***	Yes
Ignat 2021	Detecting Inspiring Content on Social Media	Ignat, O., Boureau, Y.-L., Yu, J.A., Halevy, A. Detecting Inspiring Content on Social Media. 2021 9th International Conference on Affective Computing and Intelligent Interaction, ACII 2021 2021; doi: 10.1109/ACII52823.2021.9597431.	USA/MI***	ROBERTA**	INSPIRATION***	NOT EXTRACTED	NOT EXTRACTED	PR*	SOCIAL MEDIA PLATFORMS***	EFFECTS ON READERS**,INSPIRING AND NON-INSPIRING POST IDS**	YES***	PUBLIC***	NOT EXTRACTED	HTTPS://GITHUB.COM/MICHIGANNLP/REDDIT-DETECT-INSPIRATION***	Yes
Dai 2023	Detecting Mental Disorders with Wearables: A Large Cohort Study	Dai, R., Kannampallil, T., Kim, S., Thornton, V., Bierut, L., Lu, C. Detecting Mental Disorders with Wearables: A Large Cohort Study. ACM International Conference Proceeding Series 2023; doi: 10.1145/3576842.3582389.	USA/MISSOURI***	DEEP LEARNING***	ANXIETY***,DEPRESSION***	AGE***,ALCOHOL HISTORY***,EDUCATION***,ETHNICITY***,GENDER***,RACE***,SMOKE HISTORY***	NOT EXTRACTED	ALL OF US PROGRAM DATASET**	CLINICAL NOTES*	DAILY WEARABLE FEATURES***,PATIENT CHARACTERISTICS***	YES**	PUBLIC WITH RESTRICTIONS*	NOT EXTRACTED	HTTPS://ALLOFUS.NIH.GOV/**	Yes
Metzler 2022	Detecting Potentially Harmful and Protective Suicide-Related Content on Twitter: Machine Learning Approach	Metzler, H., Baginski, H., Niederkrotenthaler, T., Garcia, D. Detecting Potentially Harmful and Protective Suicide-Related Content on Twitter: Machine Learning Approach. Journal of Medical Internet Research 2022;24(8) doi: 10.2196/34705.	AUSTRIA***	BERT***	SUICIDAL IDEATION***	NOT EXTRACTED	NOT EXTRACTED	3,202 ENGLISH TWEETS*	SOCIAL MEDIA PLATFORMS***	AWARENESS***,COPING**,PREVENTION***,SUICIDE CASES**	YES*	PUBLIC WITH RESTRICTIONS*	NOT EXTRACTED	HTTPS://WWW.JMIR.ORG/2022/8/E34705*	Yes
Sawalha 2022	Detecting Presence of PTSD Using Sentiment Analysis From Text Data	Sawalha, J., Yousefnezhad, M., Shah, Z., Brown, M.R.G., Greenshaw, A.J., Greiner, R. Detecting Presence of PTSD Using Sentiment Analysis From Text Data. Frontiers in Psychiatry 2022;12 doi: 10.3389/fpsyt.2021.811392.	CANADA***	SENTIMENT ANALYSIS***	PTSD**	AGE***,GENDER***	NOT EXTRACTED	AUDIO/VISUAL EMOTION CHALLENGE AND WORKSHOP (AVEC-19) CORPUS**	CLINICAL NOTES***	EMOTIONAL VALENCE**,SENTIMENT SCORES**	YES***	PUBLIC WITH RESTRICTIONS**	EMAILING THE AUTHOR***	HTTPS://DCAPSWOZ.ICT.USC.EDU/***	Yes
Sawalha 2021	Detecting Presence of PTSD Using Sentiment Analysis From Text Data.	Sawalha J, Yousefnezhad M, Shah Z, Brown MRG, Greenshaw AJ, Greiner R Detecting Presence of PTSD Using Sentiment Analysis From Text Data.. Front Psychiatry 2021;12 doi: 10.3389/fpsyt.2021.811392.	CANADA***	SENTIMENT ANALYSIS***	POST-TRAUMATIC STRESS DISORDER (PTSD)**	AGE***,GENDER***	NOT EXTRACTED	AUDIO/VISUAL EMOTION CHALLENGE AND WORKSHOP (AVEC-19) CORPUS***	CLINICAL NOTES***	SENTIMENT SCORES**	YES***	PUBLIC WITH RESTRICTIONS***	EMAILING THE AUTHOR***	HTTPS://DCAPSWOZ.ICT.USC.EDU/***	Yes
Chatham 2023	Detecting Problematic Opioid Use in the Electronic Health Record: Automation of the Addiction Behaviors Checklist in a Chronic Pain Population.	Chatham AH, Bradley ED, Schirle L, Sanchez-Roige S, Samuels DC, Jeffery AD Detecting Problematic Opioid Use in the Electronic Health Record: Automation of the Addiction Behaviors Checklist in a Chronic Pain Population.. medRxiv 2023; doi: 10.1101/2023.06.08.23290894.	USA/TENNESSEE***	REGULAR EXPRESSIONS***	PROBLEMATIC OPIOID USE***	AGE***,ETHNICITY***,GENDER***,RACE***	NOT EXTRACTED	ADDICTION BEHAVIORS CHECKLIST**	CLINICAL NOTES***	IDENTIFIED INDIVIDUALS WITH PROBLEMATIC OPIOID USE, MISSED BY DIAGNOSTIC CODES*	YES*	NOT EXTRACTED	NOT EXTRACTED	NOT EXTRACTED	NA
Kornfield 2018	Detecting Recovery Problems Just in Time: Application of Automated Linguistic Analysis and Supervised Machine Learning to an Online Substance Abuse Forum.	Kornfield R, Sarma PK, Shah DV, McTavish F, Landucci G, Pe-Romashko K, Gustafson DH Detecting Recovery Problems Just in Time: Application of Automated Linguistic Analysis and Supervised Machine Learning to an Online Substance Abuse Forum.. J Med Internet Res 2018;20(6) doi: 10.2196/10136.	USA/WISCONSIN***	BOOSTED DECISION TREES**,DECISION TREES**,SVM**	SUBSTANCE USE DISORDER***	AGE***,GENDER***	NOT EXTRACTED	NOT EXTRACTED	ONLINE FORUM***	MESSAGES DISCLOSING RECOVERY PROBLEMS*	NOT EXTRACTED	NOT EXTRACTED	NOT EXTRACTED	NOT EXTRACTED	NA
Chen 2023	Detecting Reddit Users with Depression Using a Hybrid Neural Network SBERT-CNN	Chen, Z., Yang, R., Fu, S., Zong, N., Liu, H., Huang, M. Detecting Reddit Users with Depression Using a Hybrid Neural Network SBERT-CNN. Proceedings - 2023 IEEE 11th International Conference on Healthcare Informatics, ICHI 2023 2023; doi: 10.1109/ICHI57859.2023.00035.	USA/WASHINGTON***	SBERT-CNN**	DEPRESSION***	AGE***,GENDER***	NOT EXTRACTED	NOT EXTRACTED	SOCIAL MEDIA PLATFORMS***	PUBLIC REDDIT POSTS FROM INDIVIDUALS DIAGNOSED WITH DEPRESSION AND MATCHED CONTROL USERS**	YES***	PUBLIC WITH RESTRICTIONS**	NOT EXTRACTED	NOT EXTRACTED	NA
Martinez-Romo 2022	Detecting Signs of Non-suicidal Self-Injury in Psychiatric Medical Reports Using Language Analysis	Martinez-Romo, J., Reneses, B., Mart√≠nez-Capella, I., Araujo, L., Sevilla-Llewellyn-Jones, J., Seara-Aguilar, G. Detecting Signs of Non-suicidal Self-Injury in Psychiatric Medical Reports Using Language Analysis. Procesamiento del Lenguaje Natural 2022;69 doi: 10.26342/2022-69-11.	SPAIN***	DEEP LEARNING***	NON-SUICIDAL SELF-INJURY***	NOT EXTRACTED	NOT EXTRACTED	ANNOTATED MEDICAL REPORTS*	CLINICAL NOTES***	INDICATORS OF NON-SUICIDAL SELF-INJURY***	NOT EXTRACTED	NOT EXTRACTED	NOT EXTRACTED	NOT EXTRACTED	NA
Feller 2020	Detecting Social and Behavioral Determinants of Health with Structured and Free-Text Clinical Data.	Feller DJ, Bear Don't Walk Iv OJ, Zucker J, Yin MT, Gordon P, Elhadad N Detecting Social and Behavioral Determinants of Health with Structured and Free-Text Clinical Data.. Appl Clin Inform 2020;11(1) doi: 10.1055/s-0040-1702214.	USA/NEW YORK***	OTHER (DOCUMENT CLASSIFICATION)*	HOMELESSNESS***,SEXUAL ORIENTATION***,SUBSTANCE ABUSE***	AGE***,GENDER***	NOT EXTRACTED	GOLD-STANDARD CORPUS*	CLINICAL NOTES***	SBDH DOCUMENTATION PRESENCE**	YES*	NOT EXTRACTED	NOT EXTRACTED	GITHUB.COM/DANIELJFELLER/SBDSH*	NA
Liu 2022	Detecting Suicidal Ideation in Social Media: An Ensemble Method Based on Feature Fusion.	Liu J, Shi M, Jiang H Detecting Suicidal Ideation in Social Media: An Ensemble Method Based on Feature Fusion.. Int J Environ Res Public Health 2022;19(13) doi: 10.3390/ijerph19138197.	CHINA***	OTHER**	SUICIDAL IDEATION***	NOT EXTRACTED	NOT EXTRACTED	WEIBO DATASET***	SOCIAL MEDIA PLATFORMS***	40**	NOT EXTRACTED	NOT EXTRACTED	NOT EXTRACTED	NOT EXTRACTED	NA
Walsh 2018	Detecting Temporal Cognition in Text: Comparison of Judgements by Self, Expert and Machine.	Walsh EI, Busby Grant J Detecting Temporal Cognition in Text: Comparison of Judgements by Self, Expert and Machine.. Front Psychol 2018;9 doi: 10.3389/fpsyg.2018.02037.	AUSTRALIA***	STANFORD NATURAL LANGUAGE PARSER***	TEMPORAL COGNITION***	AGE***,GENDER***	NOT EXTRACTED	CORPUS OF 2505 BRIEF DESCRIPTIONS*	OTHER***	TEMPORAL ORIENTATION OF THOUGHTS**	NOT EXTRACTED	NOT EXTRACTED	NOT EXTRACTED	NOT EXTRACTED	NA
Jin 2019	Detecting Traces of Bullying in Twitter Posts Using Machine Learning	Jin, C., Kaur, H., Khatun, A., Uppalapati, S. Detecting Traces of Bullying in Twitter Posts Using Machine Learning. Advances in Intelligent Systems and Computing 2019;997 doi: 10.1007/978-3-030-22871-2_56.	USA/VA***	CNN***,MULTINOMIAL NAIVE BAYES***,RNN***	BULLYING***,DEPRESSION***	NOT EXTRACTED	NOT EXTRACTED	LABELED PUBLIC DATASET FROM THE UNIVERSITY OF WISCONSIN***	SOCIAL MEDIA PLATFORMS***	AUTHOR ROLE***,BULLYING TRACES?**,EMOTION**,FORM***,TEASING?***,TWEET ID**,TYPE***,USER ID**	YES***	PUBLIC**	NOT EXTRACTED	NOT EXTRACTED	NA
Funkhouser 2024	Detecting adolescent depression through passive monitoring of linguistic markers in smartphone communication.	Funkhouser CJ, Trivedi E, Li LY, Helgren F, Zhang E, Sritharan A, Cherner RA, Pagliaccio D, Durham K, Kyler M, Tse TC, Buchanan SN, Allen NB, Shankman SA, Auerbach RP Detecting adolescent depression through passive monitoring of linguistic markers in smartphone communication.. J Child Psychol Psychiatry 2024;65(7) doi: 10.1111/jcpp.13931.	USA/NEW YORK***	LDA***	MAJOR DEPRESSIVE DISORDER (MDD)***	AGE***,ETHNICITY**,FAMILY INCOME***,RACE***,SEX***	NOT EXTRACTED	EFFORTLESS ASSESSMENT RESEARCH SYSTEM (EARS)**	SOCIAL MEDIA PLATFORMS***	ABSOLUTIST WORDS**,FIRST-PERSON SINGULAR PRONOUNS**,LDA TOPICS**,SENTIMENT***	YES**	PUBLIC*	NOT EXTRACTED	HTTPS://ACAMH.ONLINELIBRARY.WILEY.COM/DOI/10.1111/JCPP.13931*	No
AldhyaniTHH 2022	Detecting and Analyzing Suicidal Ideation on Social Media Using Deep Learning and Machine Learning Models.	Aldhyani THH, Alsubari SN, Alshebami AS, Alkahtani H, Ahmed ZAT Detecting and Analyzing Suicidal Ideation on Social Media Using Deep Learning and Machine Learning Models.. Int J Environ Res Public Health 2022;19(19) doi: 10.3390/ijerph191912635.	SAUDI ARABIA***	DEEP LEARNING***	SUICIDAL IDEATION***	NOT EXTRACTED	NOT EXTRACTED	REDDIT DATASET FROM SUICIDEWATCH*	SOCIAL MEDIA PLATFORMS***	SUICIDAL AND NON-SUICIDAL POSTS**	YES***	PUBLIC***	NOT EXTRACTED	HTTPS://WWW.KAGGLE.COM/DATASETS/NIKHILESWARKOMATI/SUICIDE-WATCH***	Yes
Roy 2024	Detecting and Characterizing Mental Health Using Social Media Analytics	Roy, M., Chhibber, H., llavarasan, P.V., Kar, A.K. Detecting and Characterizing Mental Health Using Social Media Analytics. IFIP Advances in Information and Communication Technology 2024;698 AICT doi: 10.1007/978-3-031-50192-0_31.	INDIA***	NATURAL LANGUAGE PROCESSING***	DEPRESSION***	NOT EXTRACTED	NOT EXTRACTED	TWITTER DATA RELATED TO DEPRESSION**	SOCIAL MEDIA PLATFORMS***	DEPRESSION SCORES**,LINGUISTIC FEATURES**,TWEET ATTRIBUTES***,USER ATTRIBUTES***	NOT EXTRACTED	NOT EXTRACTED	NOT EXTRACTED	NOT EXTRACTED	NA
L√≥pez-√öbeda 2019	Detecting anorexia in Spanish tweets	L√≥pez-√öbeda, P., Plaza-Del-Arco, F.M., D√≠az-Galiano, M.C., Alfonso Ure√±a-L√≥pez, L., Mart√≠n-Valdivia, M.-T. Detecting anorexia in Spanish tweets. International Conference Recent Advances in Natural Language Processing, RANLP 2019;2019-September doi: 10.26615/978-954-452-056-4_077.	SPAIN***	OTHER**	ANOREXIA***	NOT EXTRACTED	NOT EXTRACTED	SAD: SPANISH ANOREXIA DETECTION CORPUS***	SOCIAL MEDIA PLATFORMS***	TWEETS ABOUT ANOREXIA AND NON-ANOREXIA MESSAGES*	NOT EXTRACTED	NOT EXTRACTED	NOT EXTRACTED	NOT EXTRACTED	NA
Wang 2020	Detecting associations between dietary supplement intake and sentiments within mental disorder tweets.	Wang Y, Zhao Y, Zhang J, Bian J, Zhang R Detecting associations between dietary supplement intake and sentiments within mental disorder tweets.. Health Informatics J 2020;26(2) doi: 10.1177/1460458219867231.	USA/MINNESOTA***	CNN***	ANXIETY**,BIPOLAR DISORDER**,DEPRESSION**,OCD**,PTSD**	NOT EXTRACTED	NOT EXTRACTED	SUPPLEMENT DATASET AND MENTAL HEALTH DATASET**	SOCIAL MEDIA PLATFORMS***	DIETARY SUPPLEMENT INTAKE***,MENTAL HEALTH HASHTAGS**	NOT EXTRACTED	NOT EXTRACTED	NOT EXTRACTED	NOT EXTRACTED	NA
Wawer 2022	Detecting autism from picture book narratives using deep neural utterance embeddings.	Wawer A, Chojnicka I Detecting autism from picture book narratives using deep neural utterance embeddings.. Int J Lang Commun Disord 2022;57(5) doi: 10.1111/1460-6984.12731.	POLAND***	DEEP LEARNING***	AUTISM SPECTRUM DISORDER**	AGE***,ETHNICITY***,SEX***	NOT EXTRACTED	N/A**	CLINICAL NOTES**	LANGUAGE ABSTRACTION**	NOT EXTRACTED	NOT EXTRACTED	NOT EXTRACTED	N/A**	NA
Wu 2012	Detecting causality from online psychiatric texts using inter-sentential language patterns	Wu, J.-L., Yu, L.-C., Chang, P.-C. Detecting causality from online psychiatric texts using inter-sentential language patterns. BMC Medical Informatics and Decision Making 2012;12(1) doi: 10.1186/1472-6947-12-72.	TAIWAN***	OTHER**	DEPRESSIVE PROBLEMS***	NOT EXTRACTED	NOT EXTRACTED	PSYCHPARK CORPUS**	ONLINE FORUM***	CAUSE-EFFECT RELATIONS***,INTER-SENTENTIAL LANGUAGE PATTERNS**	YES**	PUBLIC*	NOT EXTRACTED	HTTP://WWW.PSYCHPARK.ORG***	Yes
Gao 2019	Detecting comments showing risk for suicide in YouTube	Gao, J., Cheng, Q., Yu, P.L.H. Detecting comments showing risk for suicide in YouTube. Advances in Intelligent Systems and Computing 2019;880 doi: 10.1007/978-3-030-02686-8_30.	HONG KONG***	ADABOOST***,LSTM***,RANDOM FOREST***,SVM***	SUICIDE RISK*	NOT EXTRACTED	NOT EXTRACTED	YOUTUBE COMMENTS DATASET*	SOCIAL MEDIA PLATFORMS***	COMMENTS INDICATING SERIOUS SUICIDAL THOUGHTS**	NOT EXTRACTED	NOT EXTRACTED	NOT EXTRACTED	NOT EXTRACTED	NA
Chatzakou 2019	Detecting cyberbullying and cyberaggression in social media	Chatzakou, D., Leontiadis, I., Blackburn, J., De Cristofaro, E., Stringhini, G., Vakali, A., Kourtellis, N. Detecting cyberbullying and cyberaggression in social media. ACM Trans. Web 2019;13(3) doi: 10.1145/3343484.	GREECE***	DEEP LEARNING**	CYBERAGGRESSION***,CYBERBULLYING***	AGE**,GENDER**	NOT EXTRACTED	TWITTER DATASET**	SOCIAL MEDIA PLATFORMS***	TWEETS**,USER BEHAVIOR**	NOT EXTRACTED	NOT EXTRACTED	NOT EXTRACTED	NOT EXTRACTED	NA
JeevanNagendraKumar 2024	Detecting cyberbullying in social media using text analysis and ensemble techniques	Jeevan Nagendra Kumar, Y., Vanapatla, R.R., Pinamoni, V.K., Kandukuri, J., Almusawi, M., Aravinda, K., Kansal, L., Kalra, R. Detecting cyberbullying in social media using text analysis and ensemble techniques. E3S Web Conf. 2024;507 doi: 10.1051/e3sconf/202450701069.	INDIA**	ENSEMBLE TECHNIQUES**	CYBERBULLYING**	NOT EXTRACTED	NOT EXTRACTED	CYBERBULLYING_TWEETS*	SOCIAL MEDIA PLATFORMS**	CYBERBULLYING_TYPE**,TWEET_TEXT**	YES**	PUBLIC**	NOT EXTRACTED	HTTPS://WWW.KAGGLE.COM/**	Yes
Lyu 2023	Detecting depression of Chinese microblog users via text analysis: Combining Linguistic Inquiry Word Count (LIWC) with culture and suicide related lexicons.	Lyu S, Ren X, Du Y, Zhao N Detecting depression of Chinese microblog users via text analysis: Combining Linguistic Inquiry Word Count (LIWC) with culture and suicide related lexicons.. Front Psychiatry 2023;14 doi: 10.3389/fpsyt.2023.1121583.	CHINA***	LDA/LSA*	DEPRESSION***	AGE***,GENDER***	NOT EXTRACTED	WEIBO DATASET**	SOCIAL MEDIA PLATFORMS***	LEXICAL FEATURES RELATED TO DEPRESSION**	YES**	PUBLIC WITH RESTRICTIONS*	NOT EXTRACTED	NOT EXTRACTED	NA
Shibata 2019	Detecting early stage dementia based on natural language processing	Shibata, D., Ito, K., Wakamiya, S., Aramaki, E. Detecting early stage dementia based on natural language processing. Transactions of the Japanese Society for Artificial Intelligence 2019;34(4) doi: 10.1527/tjsai.B-J11.	JAPAN***	WORD2VEC***	ALZHEIMER‚ÄôS DISEASE***,MILD COGNITIVE IMPAIRMENT (MCI)**	AGE***,GENDER***	NOT EXTRACTED	DEMENTIA BANK***	CLINICAL NOTES***	IDEA DENSITY***,TYPE TOKEN RATIO***	YES***	PUBLIC***	NOT EXTRACTED	HTTPS://DEMENTIA.TALKBANK.ORG/ACCESS/***	Yes
Kolog 2018	Detecting emotions in students‚Äô generated content: An evaluation of EmoTect system	Kolog, E.A. Detecting emotions in students‚Äô generated content: An evaluation of EmoTect system. Commun. Comput. Info. Sci. 2018;843 doi: 10.1007/978-981-13-0008-0_22.	GHANA***	SVM***	EMOTION DETECTION**	NOT EXTRACTED	NOT EXTRACTED	ANNOTATED STUDENTS‚Äô LIFE STORY CORPUS**	CLINICAL NOTES**	EMOTIONS (ANGER, DISGUST, SADNESS, ANTICIPATION, SURPRISE, TRUST, FEAR, JOY)*	YES**	NOT EXTRACTED	NOT EXTRACTED	WWW.NLP4COUNSELLING.COM*	No
Kafka 2023	Detecting intimate partner violence circumstance for suicide: Development and validation of a tool using natural language processing and supervised machine learning in the National Violent Death Reporting System	Kafka, J.M., Fliss, M.D., Trangenstein, P.J., McNaughton Reyes, L., Pence, B.W., Moracco, K.E. Detecting intimate partner violence circumstance for suicide: Development and validation of a tool using natural language processing and supervised machine learning in the National Violent Death Reporting System. Injury Prevention 2023;29(2) doi: 10.1136/ip-2022-044662.	USA/NORTH CAROLINA***	NATURAL LANGUAGE PROCESSING**,SUPERVISED MACHINE LEARNING***	INTIMATE PARTNER VIOLENCE**,SUICIDE***	AGE***,GENDER***	NOT EXTRACTED	NATIONAL VIOLENT DEATH REPORTING SYSTEM (NVDRS)***	CLINICAL NOTES***	DEMOGRAPHIC VARIABLES**,GRAMMATICAL VARIABLES**,INCIDENT CHARACTERISTICS***,IPV CIRCUMSTANCES***,SENTIMENT SCORES**	YES**	PUBLIC WITH RESTRICTIONS*	NOT EXTRACTED	HTTPS://GITHUB.COM/JKAFKA/IPV-SUICIDE**	Yes
Keshtkar 2012	Detecting players personality behavior with any effort of concealment	Keshtkar, F., Burkett, C., Graesser, A., Li, H. Detecting players personality behavior with any effort of concealment. Lecture Notes in Computer Science (including subseries Lecture Notes in Artificial Intelligence and Lecture Notes in Bioinformatics) 2012;7182 LNCS(PART 2) doi: 10.1007/978-3-642-28601-8_42.	USA/TENNESSEE***	SVM***	PERSONALITY BEHAVIORS***	NOT EXTRACTED	NOT EXTRACTED	LAND SCIENCE CORPUS**	CLINICAL NOTES*	PERSONALITY BEHAVIORS CLASSIFIED INTO SIX CATEGORIES (COMPETITIVE, DEPENDENT, LEADING, WITHDRAWN, HELPING, AGGRESSIVE)*	NOT EXTRACTED	NOT EXTRACTED	NOT EXTRACTED	NOT EXTRACTED	NA
Olah 2024	Detecting schizophrenia, bipolar disorder, psychosis vulnerability and major depressive disorder from 5 minutes of online-collected speech.	Olah J, Wong WLE, Chaudhry ARR, Mena O, Tang SX Detecting schizophrenia, bipolar disorder, psychosis vulnerability and major depressive disorder from 5 minutes of online-collected speech.. medRxiv 2024; doi: 10.1101/2024.09.03.24313020.	UK***	WORD2VEC***	BIPOLAR DISORDER***,MAJOR DEPRESSIVE DISORDER***,PSYCHOSIS VULNERABILITY***,SCHIZOPHRENIA***	AGE***,ETHNICITY***,GENDER***	NOT EXTRACTED	ONLINE SPEECH ASSESSMENT DATASET*	ONLINE COLLECTED SPEECH*	DEMOGRAPHIC INFORMATION**	NOT EXTRACTED	NOT EXTRACTED	NOT EXTRACTED	NOT EXTRACTED	NA
Perron 2019	Detecting substance-related problems in narrative investigation summaries of child abuse and neglect using text mining and machine learning	Perron, B.E., Victor, B.G., Bushman, G., Moore, A., Ryan, J.P., Lu, A.J., Piellusch, E.K. Detecting substance-related problems in narrative investigation summaries of child abuse and neglect using text mining and machine learning. Child Abuse and Neglect 2019;98 doi: 10.1016/j.chiabu.2019.104180.	USA/MICHIGAN***	TEXT MINING**	SUBSTANCE-RELATED PROBLEMS***	AGE**,GENDER**	NOT EXTRACTED	INVESTIGATION SUMMARIES***	CLINICAL NOTES***	SUBSTANCE-RELATED PROBLEMS (SRP)*	NO*	NOT EXTRACTED	NOT EXTRACTED	HTTPS://GITHUB.COM/SSW-DATALAB/CPS-SRP-TEXT-MINING-MATERIALS*	Yes
Zuromski 2024	Detecting suicide risk among U.S. servicemembers and veterans: A deep learning approach using social media data	Zuromski, K.L., Low, D.M., Jones, N.C., Kuzma, R., Kessler, D., Zhou, L., Kastman, E.K., Epstein, J., Madden, C., Ghosh, S.S., Gowel, D., Nock, M.K. Detecting suicide risk among U.S. servicemembers and veterans: A deep learning approach using social media data. Psychol. Med. 2024; doi: 10.1017/S0033291724001557.	USA/MASSACHUSETTS**	DEEP LEARNING (ROBERTA)**	SUICIDAL THOUGHTS AND BEHAVIORS**	AGE***,GENDER***	NOT EXTRACTED	RALLYPOINT POSTS**	SOCIAL MEDIA PLATFORMS***	CONTACT SIZE**,POST TYPE**,REPUTATION**	YES*	PUBLIC WITH RESTRICTIONS*	NOT EXTRACTED	HTTPS://GITHUB.COM/DANIELMLOW/RALLYPOINT_SUICIDE_DETECTION*	Yes
Tov 2013	Detecting well-being via computerized content analysis of brief diary entries.	Tov W, Ng KL, Lin H, Qiu L Detecting well-being via computerized content analysis of brief diary entries.. Psychol Assess 2013;25(4) doi: 10.1037/a0033007.	SINGAPORE***	LIWC (LINGUISTIC INQUIRY AND WORD COUNT)**	WELL-BEING***	AGE***,ETHNICITY***,GENDER***	NOT EXTRACTED	DIARY STUDY DATASET*	DIARY ENTRIES**	EMOTIONAL CONTENT**,LIFE CONTENT THEMES**	YES***	PUBLIC***	NOT EXTRACTED	HTTP://INK.LIBRARY.SMU.EDU.SG/SOSS_RESEARCH/1499***	Yes
Oryngozha 2024	Detection and Analysis of Stress-Related Posts in Reddit's Acamedic Communities	Oryngozha, N., Shamoi, P., Igali, A. Detection and Analysis of Stress-Related Posts in Reddit's Acamedic Communities. IEEE Access 2024;12 doi: 10.1109/ACCESS.2024.3357662.	KAZAKHSTAN***	BAG OF WORDS**,LOGISTIC REGRESSION***	STRESS***	AGE, ACADEMIC LEVEL*	NOT EXTRACTED	DREADDIT***	SOCIAL MEDIA PLATFORMS***	POSTS, COMMENTS, STRESS LEVELS, ACADEMIC LEVELS*	YES**	PUBLIC**	NOT EXTRACTED	HTTPS://GITHUB.COM/METALCOREBEAR/DREADDIT*	No
Asghar 2021	Detection and Classification of Psychopathic Personality Trait from Social Media Text Using Deep Learning Model	Asghar, J., Akbar, S., Asghar, M.Z., Ahmad, B., Al-Rakhami, M.S., Gumaei, A. Detection and Classification of Psychopathic Personality Trait from Social Media Text Using Deep Learning Model. Comp. Math. Methods Med. 2021;2021 doi: 10.1155/2021/5512241.	PAKISTAN***	DEEP LEARNING***	PSYCHOPATHY***	NOT EXTRACTED	NOT EXTRACTED	PERSONALITY DATA*	SOCIAL MEDIA PLATFORMS***	PSYCHOPATH VS. NONPSYCHOPATH CLASSIFICATION*	NOT EXTRACTED	NOT EXTRACTED	NOT EXTRACTED	NOT EXTRACTED	NA
Sutranggono 2024	Detection and Sentiment Analysis Based on Mental Disorders Aspects Using Bidirectional Gated Recurrent Unit and Semantic Similarity	Sutranggono, A.N., Sarno, R. Detection and Sentiment Analysis Based on Mental Disorders Aspects Using Bidirectional Gated Recurrent Unit and Semantic Similarity. Int. J. Intelligent Eng. Syst. 2024;17(4) doi: 10.22266/IJIES2024.0831.01.	INDONESIA***	BERT***,BIGRU***	ADHD***,ANXIETY***,BIPOLAR**,DEPRESSION***,PTSD***	NOT EXTRACTED	NOT EXTRACTED	REDDIT DATASET***	SOCIAL MEDIA PLATFORMS***	SENTIMENT CLASSIFICATION**	NOT EXTRACTED	NOT EXTRACTED	NOT EXTRACTED	NOT EXTRACTED	NA
Xu 2023	Detection and analysis of graduate students‚Äô academic emotions in the online academic forum based on text mining with a deep learning approach	Xu, Q., Chen, S., Xu, Y., Ma, C. Detection and analysis of graduate students‚Äô academic emotions in the online academic forum based on text mining with a deep learning approach. Frontiers in Psychology 2023;14 doi: 10.3389/fpsyg.2023.1107080.	CHINA***	DEEP LEARNING***	ACADEMIC EMOTIONS***	AGE**,GENDER***,MAJOR***	NOT EXTRACTED	XIAOMUCHONG***	ONLINE FORUM***	ACADEMIC EMOTIONS**,POSTER INFORMATION**	YES**	NOT EXTRACTED	NOT EXTRACTED	HTTP://MUCHONG.COM/BBS/**	No
Abdullah 2024	Detection and prediction of Future Mental disorder from Social Media Data using Machine Learning, Ensemble Learning, and Large Language Models.	Abdullah, M., Negied, N. Detection and prediction of Future Mental disorder from Social Media Data using Machine Learning, Ensemble Learning, and Large Language Models.. IEEE Access 2024; doi: 10.1109/ACCESS.2024.3406469.	CANADA***	DEEP LEARNING**	ADHD***,ANXIETY***,BIPOLAR***,DEPRESSION***	NOT EXTRACTED	NOT EXTRACTED	REDDIT DATASET***	SOCIAL MEDIA PLATFORMS***	MENTAL DISORDER DETECTION AND PREDICTION*	YES*	NOT EXTRACTED	NOT EXTRACTED	NOT EXTRACTED	NA
Abdellaoui 2018	Detection of Cases of Noncompliance to Drug Treatment in Patient Forum Posts: Topic Model Approach.	Abdellaoui R, Foulqui√© P, Texier N, Faviez C, Burgun A, Sch√ºck S Detection of Cases of Noncompliance to Drug Treatment in Patient Forum Posts: Topic Model Approach.. J Med Internet Res 2018;20(3) doi: 10.2196/jmir.9222.	FRANCE***	LDA***	NONCOMPLIANCE TO DRUG TREATMENT**	NOT EXTRACTED	NOT EXTRACTED	DETEC‚ÄôT DATABASE***	ONLINE FORUM***	DOSAGE VARIATIONS***,NONCOMPLIANCE BEHAVIORS**,TREATMENT CESSATION**	YES*	NOT EXTRACTED	N/A*	N/A*	NA
Kabir 2022	Detection of Depression Severity Using Bengali Social Media Posts on Mental Health: Study Using Natural Language Processing Techniques	Kabir, M.K., Islam, M., Binte Kabir, A.N., Haque, A., Rhaman, K. Detection of Depression Severity Using Bengali Social Media Posts on Mental Health: Study Using Natural Language Processing Techniques. JMIR Formative Research 2022;6(9) doi: 10.2196/36118.	BANGLADESH***	GRU**,KNN**,LOGISTIC REGRESSION**,LSTM**,NAIVE BAYES**,RANDOM FOREST**,SVM**	DEPRESSION**	NOT EXTRACTED	NOT EXTRACTED	BENGALI CORPUS OF DEPRESSIVE POSTS*	SOCIAL MEDIA PLATFORMS***	SEVERITY OF DEPRESSION***	NOT EXTRACTED	NOT EXTRACTED	NOT EXTRACTED	NOT EXTRACTED	NA
Shin 2022	Detection of Depression and Suicide Risk Based on Text From Clinical Interviews Using Machine Learning: Possibility of a New Objective Diagnostic Marker.	Shin D, Kim K, Lee SB, Lee C, Bae YS, Cho WI, Kim MJ, Hyung Keun Park C, Chie EK, Kim NS, Ahn YM Detection of Depression and Suicide Risk Based on Text From Clinical Interviews Using Machine Learning: Possibility of a New Objective Diagnostic Marker.. Front Psychiatry 2022;13 doi: 10.3389/fpsyt.2022.801301.	SOUTH KOREA***	NAIVE BAYES***	DEPRESSION***,SUICIDE RISK***	AGE***,SEX**,SOCIOECONOMIC STATUS**	NOT EXTRACTED	CLINICAL INTERVIEW TEXT DATASET*	CLINICAL NOTES***	WORDS SPOKEN BY PARTICIPANTS**	YES*	NOT EXTRACTED	NOT EXTRACTED	NOT EXTRACTED	NA
Adekkanattu 2024	Detection of Personal and Family History of Suicidal Thoughts and Behaviors using Deep Learning and Natural Language Processing: A Multi-Site Study.	Adekkanattu P, Furmanchuk A, Wu Y, Pathak A, Patra BG, Bost S, Morrow D, Wang GH, Yang Y, Forrest NJ, Luo Y, Walunas TL, Jenny WL, Gelad W, Bian J, Bao Y, Weiner M, Oslin D, Pathak J Detection of Personal and Family History of Suicidal Thoughts and Behaviors using Deep Learning and Natural Language Processing: A Multi-Site Study.. Res Sq 2024; doi: 10.21203/rs.3.rs-4014472/v1.	USA/NEW YORK**	DEEP LEARNING**	SUICIDAL THOUGHTS AND BEHAVIORS**	AGE***,ETHNICITY***,GENDER**,MARITAL STATUS***,RACE***	NOT EXTRACTED	CLINICAL ENCOUNTER NOTES**	CLINICAL NOTES***	PERSONAL AND FAMILY HISTORY OF SUICIDAL THOUGHTS AND BEHAVIORS***	NO*	NOT EXTRACTED	NOT EXTRACTED	NOT EXTRACTED	NA
Li 2023	Detection of Suicidal Ideation in Clinical Interviews for Depression Using Natural Language Processing and Machine Learning: Cross-Sectional Study	Li, T.M.H., Chen, J., Law, F.O.C., Li, C.-T., Chan, N.Y., Chan, J.W.Y., Chau, S.W.H., Liu, Y., Li, S.X., Zhang, J., Leung, K.-S., Wing, Y.-K. Detection of Suicidal Ideation in Clinical Interviews for Depression Using Natural Language Processing and Machine Learning: Cross-Sectional Study. JMIR Medical Informatics 2023;11(1) doi: 10.2196/50221.	CHINA***	LDA*	DEPRESSION**,SUICIDAL IDEATION***	AGE***,GENDER***	NOT EXTRACTED	HAMILTON DEPRESSION RATING SCALE (HAMD)*	CLINICAL NOTES***	LANGUAGE FEATURES***,SUICIDE RISK**	NOT EXTRACTED	NOT EXTRACTED	NOT EXTRACTED	NOT EXTRACTED	NA
Ram√≠rez-Cifuentes 2020	Detection of Suicidal Ideation on Social Media: Multimodal, Relational, and Behavioral Analysis.	Ram√≠rez-Cifuentes D, Freire A, Baeza-Yates R, Punt√≠ J, Medina-Bravo P, Velazquez DA, Gonfaus JM, Gonz√†lez J Detection of Suicidal Ideation on Social Media: Multimodal, Relational, and Behavioral Analysis.. J Med Internet Res 2020;22(7) doi: 10.2196/17758.	SPAIN***	DEEP LEARNING***	SUICIDAL IDEATION***	NOT EXTRACTED	NOT EXTRACTED	TWITTER DATASET FOR SUICIDE RISK ASSESSMENT**	SOCIAL MEDIA PLATFORMS***	RELATIONAL**,TEXTUAL**	YES*	NOT EXTRACTED	NOT EXTRACTED	NOT EXTRACTED	NA
Challa 2021	Detection of Suicidal Tendency in Users by Analysing the Twitter Posts	Challa, M.K., Mahender, B., Prashanthi, N. Detection of Suicidal Tendency in Users by Analysing the Twitter Posts. Lect. Notes Electr. Eng. 2021;698 doi: 10.1007/978-981-15-7961-5_32.	INDIA***	MARTINGALE FRAMEWORK***	SUICIDAL IDEATION***	NOT EXTRACTED	NOT EXTRACTED	TWITTER POSTS DATASET**	SOCIAL MEDIA PLATFORMS***	USER TWEETS, POSTS CONTAINING SUICIDAL INTENTIONS*	NOT EXTRACTED	NOT EXTRACTED	NOT EXTRACTED	NOT EXTRACTED	NA
Chiroma 2020	Detection of Suicidal Twitter Posts	Chiroma, F., Cocea, M., Liu, H. Detection of Suicidal Twitter Posts. Adv. Intell. Sys. Comput. 2020;1043 doi: 10.1007/978-3-030-29933-0_26.	UK***	DECISION TREE***,NA√èVE BAYES**,RANDOM FOREST***,SVM***	SUICIDAL IDEATION***	NOT EXTRACTED	NOT EXTRACTED	SUICIDE-RELATED TWITTER POSTS**	SOCIAL MEDIA PLATFORMS***	SUICIDE CATEGORIES (POSSIBLE SUICIDAL INTENT, UN-SERIOUS REFERENCE TO SUICIDE, ETC.)*	YES*	NOT EXTRACTED	NOT EXTRACTED	NOT EXTRACTED	NA
Yao 2020	Detection of Suicidality Among Opioid Users on Reddit: Machine Learning-Based Approach.	Yao H, Rashidian S, Dong X, Duanmu H, Rosenthal RN, Wang F Detection of Suicidality Among Opioid Users on Reddit: Machine Learning-Based Approach.. J Med Internet Res 2020;22(11) doi: 10.2196/15293.	USA/NEW YORK***	CNN***	OPIOID USE DISORDER***,SUICIDALITY***	AGE**,GENDER**	NOT EXTRACTED	REDDIT POSTS FROM R/SUICIDEWATCH AND OPIOID-RELATED SUBREDDITS**	SOCIAL MEDIA PLATFORMS***	OPIOID USAGE***	YES*	NOT EXTRACTED	NOT EXTRACTED	NOT EXTRACTED	NA
Downs 2017	Detection of Suicidality in Adolescents with Autism Spectrum Disorders: Developing a Natural Language Processing Approach for Use in Electronic Health Records	Downs, J., Velupillai, S., George, G., Holden, R., Kikoler, M., Dean, H., Fernandes, A., Dutta, R. Detection of Suicidality in Adolescents with Autism Spectrum Disorders: Developing a Natural Language Processing Approach for Use in Electronic Health Records. AMIA ... Annual Symposium proceedings. AMIA Symposium 2017;2017	UK***	NATURAL LANGUAGE PROCESSING (NLP)*	SUICIDALITY***	AGE*	NOT EXTRACTED	CLINICAL RECORD INTERACTIVE SEARCH (CRIS)***	CLINICAL NOTES***	NEGATED**,SUICIDALITY-RELATED MENTIONS (POSITIVE**,UNCERTAIN)**	YES**	NOT EXTRACTED	NOT EXTRACTED	NOT EXTRACTED	NA
Rohini 2024	Detection of antisocial personality disorder using optimal multi-head attention based auto encoder	Rohini, A., Packialatha, A. Detection of antisocial personality disorder using optimal multi-head attention based auto encoder. Multimedia Tools Appl 2024; doi: 10.1007/s11042-024-19436-w.	INDIA***	DEEP LEARNING***	ANTI-SOCIAL PERSONALITY DISORDER***	AGE***,GENDER**	NOT EXTRACTED	ASPD DATASET***	CLINICAL NOTES**	CLINICAL PARAMETERS***,EARLY HOME ENVIRONMENT**	NO*	NOT EXTRACTED	NOT EXTRACTED	HTTPS://DOI.ORG/10.17632/KX24M977VM.1*	Yes
Tadesse 2019	Detection of depression-related posts in reddit social media forum	Tadesse, M.M., Lin, H., Xu, B., Yang, L. Detection of depression-related posts in reddit social media forum. IEEE Access 2019;7 doi: 10.1109/ACCESS.2019.2909180.	CHINA***	MLP***,SVM***	DEPRESSION***	NOT EXTRACTED	NOT EXTRACTED	REDDIT DATASET**	SOCIAL MEDIA PLATFORMS***	LINGUISTIC FEATURES**,PSYCHOLOGICAL PROCESSES**,STANDARD POSTS**	NOT EXTRACTED	NOT EXTRACTED	NOT EXTRACTED	NOT EXTRACTED	NA
Machov√° 2023	Detection of emotion by text analysis using machine learning.	Machov√° K, Szab√≥ova M, Paraliƒç J, Miƒçko J Detection of emotion by text analysis using machine learning.. Front Psychol 2023;14 doi: 10.3389/fpsyg.2023.1190326.	BRAZIL***	DEEP LEARNING***,NA√èVE BAYES**,SVM**	EMOTION DETECTION***	NOT EXTRACTED	NOT EXTRACTED	DATA FOR EMOTION DETECTION***	SOCIAL MEDIA PLATFORMS***	ANGER**,EMOTIONS (JOY**,FEAR**,LOVE**,SADNESS**,SURPRISE)**	YES***	PUBLIC***	NOT EXTRACTED	HTTPS://KRISTINA.MACHOVA.WEBSITE.TUKE.SK/USEFUL/DATA FOR EMOTION DETECTION/***	No
Rozova 2022	Detection of self-harm and suicidal ideation in emergency department triage notes	Rozova, V., Witt, K., Robinson, J., Li, Y., Verspoor, K. Detection of self-harm and suicidal ideation in emergency department triage notes. Journal of the American Medical Informatics Association 2022;29(3) doi: 10.1093/jamia/ocab261.	AUSTRALIA***	GRADIENT BOOSTING***	SELF-HARM***,SUICIDAL IDEATION***	AGE, GENDER*	NOT EXTRACTED	RMH ED TRIAGE NOTES**	CLINICAL NOTES***	SELF-HARM PRESENTATIONS**,SUICIDAL IDEATION CASES**	NOT EXTRACTED	NOT EXTRACTED	NOT EXTRACTED	NOT EXTRACTED	NA
Tadesse 2020	Detection of suicide ideation in social media forums using deep learning	Tadesse, M.M., Lin, H., Xu, B., Yang, L. Detection of suicide ideation in social media forums using deep learning. Algorithms 2020;13(1) doi: 10.3390/a13010007.	CHINA***	DEEP LEARNING***	SUICIDE IDEATION***	NOT EXTRACTED	NOT EXTRACTED	REDDIT SOCIAL MEDIA DATASET***	SOCIAL MEDIA PLATFORMS***	SUICIDE-INDICATIVE POSTS AND NON-SUICIDAL POSTS*	NOT EXTRACTED	NOT EXTRACTED	NOT EXTRACTED	NOT EXTRACTED	NA
Vioules 2018	Detection of suicide-related posts in Twitter data streams	Vioules, M.J., Moulahi, B., Aze, J., Bringay, S. Detection of suicide-related posts in Twitter data streams. IBM Journal of Research and Development 2018;62(1) doi: 10.1147/JRD.2017.2768678.	FRANCE***	NLP, MARTINGALE FRAMEWORK*	SUICIDAL IDEATION***	NOT EXTRACTED	NOT EXTRACTED	TWITTER DATASET***	SOCIAL MEDIA PLATFORMS***	BEHAVIORAL FEATURES**,TEXT SCORES**,TWEETS**	YES*	NOT EXTRACTED	NOT EXTRACTED	NOT EXTRACTED	NA
Mu√±oz 2023	Detection of the Severity Level of Depression Signs in Text Combining a Feature-Based Framework with Distributional Representations	Mu√±oz, S., Iglesias, C.√Å. Detection of the Severity Level of Depression Signs in Text Combining a Feature-Based Framework with Distributional Representations. Applied Sciences (Switzerland) 2023;13(21) doi: 10.3390/app132111695.	SPAIN***	DEEP LEARNING**	DEPRESSION***	NOT EXTRACTED	NOT EXTRACTED	DEPRESSION SEVERITY DATASET (DSD) AND DEPRESSION SIGNS DETECTION DATASET (DEPSIGN)***	SOCIAL MEDIA PLATFORMS***	DEPRESSION SEVERITY LEVELS (MINIMAL**,MILD**,MODERATE**,SEVERE)**	YES***	PUBLIC***	NOT EXTRACTED	HTTPS://GITHUB.COM/GSI-UPM/DEPRESSION-SL-TEXT***	Yes
Castillo-Z√∫√±iga 2022	Detection of traits in students with suicidal tendencies on Internet applying Web Mining	Castillo-Z√∫√±iga, I., Luna-Rosas, F.-J., L√≥pez-Veyna, J.-I. Detection of traits in students with suicidal tendencies on Internet applying Web Mining. Comunicar 2022;30(71) doi: 10.3916/C71-2022-08.	MEXICO***	DEEP LEARNING**,RNN***	SUICIDAL TENDENCIES**	NOT EXTRACTED	NOT EXTRACTED	DATASET OF CYBER SUICIDE*	OTHER*	TRAITS IN STUDENTS WITH SUICIDAL TENDENCIES*	NOT EXTRACTED	NOT EXTRACTED	NOT EXTRACTED	NOT EXTRACTED	NA
Madera-Torres 2023	Detection of¬†Mental Health Symptoms in¬†the¬†Written Language of¬†Undergraduate Students Using a¬†Microblogging Platform	Madera-Torres, I., Orozco-del-Castillo, M.G., Moreno-Cim√©, S.N., Bermejo-Sabbagh, C., Cuevas-Cuevas, N.L. Detection of¬†Mental Health Symptoms in¬†the¬†Written Language of¬†Undergraduate Students Using a¬†Microblogging Platform. Commun. Comput. Info. Sci. 2023;1906 CCIS doi: 10.1007/978-3-031-45316-8_30.	MEXICO***	SVM***	ANXIETY***,DEPRESSION***	AGE***,GENDER***	NOT EXTRACTED	MICROBLOGGING PLATFORM FOR MENTAL HEALTH*	SOCIAL MEDIA PLATFORMS***	PHQ-9 SCORES***,USER TEXTS***	NOT EXTRACTED	NOT EXTRACTED	NOT EXTRACTED	NOT EXTRACTED	NA
Regan 2016	Determinants of Smoking and Quitting in HIV-Infected Individuals.	Regan S, Meigs JB, Grinspoon SK, Triant VA Determinants of Smoking and Quitting in HIV-Infected Individuals.. PLoS One 2016;11(4) doi: 10.1371/journal.pone.0153103.	USA/MASSACHUSETTS***	NATURAL LANGUAGE PROCESSING***	SMOKING***	AGE***,GENDER***,RACE***	NOT EXTRACTED	SMOKING IN HIV-INFECTED INDIVIDUALS***	CLINICAL NOTES***	CARDIOVASCULAR RISK FACTORS**,SMOKING STATUS**	YES***	PUBLIC WITH RESTRICTIONS***	NOT EXTRACTED	HTTP://DX.DOI.ORG/10.7910/DVN/KR0FRB***	Yes
Bachtiger 2021	Determinants of shielding behavior during the covid-19 pandemic and associations with well-being among national health service patients: Longitudinal observational study	Bachtiger, P., Adamson, A., MacLean, W.A., Kelshiker, M.A., Quint, J.K., Peters, N.S. Determinants of shielding behavior during the covid-19 pandemic and associations with well-being among national health service patients: Longitudinal observational study. JMIR Public Health and Surveillance 2021;7(9) doi: 10.2196/30460.	UNITED KINGDOM***	OTHER**	WELL-BEING**	AGE***,ETHNICITY***,SEX**	NOT EXTRACTED	LONGITUDINAL EFFECTS ON WELLBEING OF THE COVID-19 PANDEMIC (LOC-19)***	CLINICAL NOTES***	CEV STATUS**,SHIELDING BEHAVIOR**	NO*	NOT EXTRACTED	NOT EXTRACTED	NOT EXTRACTED	NA
Branitskiy 2022	Determination of the mental state of users of the social network Reddit based on machine learning methods	Branitskiy, A.A., Sharma, Y.D., Kotenko, I.V., Fedorchenko, E.V., Krasov, A.V., Ushakov, I.A. Determination of the mental state of users of the social network Reddit based on machine learning methods. Inf.-Upravliaiushchie Sist. 2022;(1) doi: 10.31799/1684-8853-2022-1-8-18.	RUSSIA***	MACHINE LEARNING***	ANGER***,ANXIETY***,DEPRESSION***,SELF-HARM***,STRESS***	NOT EXTRACTED	NOT EXTRACTED	PUSHSHIFT REDDIT DATASET***	SOCIAL MEDIA PLATFORMS***	AUTHOR***,POST CONTENT***,SCORE***,SUBREDDIT***,TITLE**	NOT EXTRACTED	NOT EXTRACTED	NOT EXTRACTED	NOT EXTRACTED	NA
Selvaraj 2024	Determining PolyCystic Ovarian Syndrome Severity from Reddit Posts using Topic Modelling and Association Rule Mining	Selvaraj, S., Sundaradhas, S.N. Determining PolyCystic Ovarian Syndrome Severity from Reddit Posts using Topic Modelling and Association Rule Mining. Int. Arab J. of Info. Tech. 2024;21(3) doi: 10.34028/iajit/21/3/8.	INDIA***	LDA**	POLYCYSTIC OVARIAN SYNDROME (PCOS)***	AGE***,GENDER***	NOT EXTRACTED	REDDIT PCOS POSTS***	SOCIAL MEDIA PLATFORMS***	PCOS SYMPTOMS***,SEVERITY**	YES*	PUBLIC*	NOT EXTRACTED	HTTPS://WWW.REDDIT.COM/R/PCOS/*	Yes
Poulsen 2024	Developing a Framework to Infer Opioid Use Disorder Severity From Clinical Notes to Inform Natural Language Processing Methods: Characterization Study	Poulsen, M.N., Freda, P.J., Troiani, V., Mowery, D.L. Developing a Framework to Infer Opioid Use Disorder Severity From Clinical Notes to Inform Natural Language Processing Methods: Characterization Study. JMIR Mental Health 2024;11(1) doi: 10.2196/53366.	USA/PENNSYLVANIA***	OTHER (ANNOTATION SCHEMA)*	OPIOID USE DISORDER (OUD)**	AGE***,SEX**	NOT EXTRACTED	ANNOTATION SCHEMA FOR CHARACTERIZING OUD SEVERITY*	CLINICAL NOTES***	OUD SEVERITY**,PSYCHIATRIC CONDITIONS**	NOT EXTRACTED	NOT EXTRACTED	NOT EXTRACTED	NOT EXTRACTED	NA
Ayre 2021	Developing a Natural Language Processing tool to identify perinatal self-harm in electronic healthcare records	Ayre, K., Bittar, A., Kam, J., Verma, S., Howard, L.M., Dutta, R. Developing a Natural Language Processing tool to identify perinatal self-harm in electronic healthcare records. PLoS ONE 2021;16(8 August) doi: 10.1371/journal.pone.0253809.	UNITED KINGDOM***	SPACY NLP LIBRARY**	PERINATAL SELF-HARM***	NOT EXTRACTED	NOT EXTRACTED	CLINICAL RECORD INTERACTIVE SEARCH (CRIS)**	CLINICAL NOTES***	MENTIONS OF PERINATAL SELF-HARM**,POLARITY**,TEMPORALITY***	NO*	PRIVATE*	NOT EXTRACTED	NOT EXTRACTED	NA
Izzidien 2022	Developing a sentence level fairness metric using word embeddings.	Izzidien A, Fitz S, Romero P, Loe BS, Stillwell D Developing a sentence level fairness metric using word embeddings.. Int J Digit Humanit 2022; doi: 10.1007/s42803-022-00049-4.	UK***	WORD EMBEDDINGS***	FAIRNESS PERCEPTIONS**	NOT EXTRACTED	NOT EXTRACTED	200 SENTENCES FAIRNESS DATASET*	OTHER***	FAIRNESS VECTORS**	NOT EXTRACTED	NOT EXTRACTED	NOT EXTRACTED	NOT EXTRACTED	NA
Conway 2016	Developing a web-based SKOS editor	Conway, M., Khojoyan, A., Fana, F., Scuba, W., Castine, M., Mowery, D., Chapman, W., Jupp, S. Developing a web-based SKOS editor. Journal of Biomedical Semantics 2016;7(1) doi: 10.1186/s13326-015-0043-z.	USA/UTAH***	OTHER (SKOS)*	DEPRESSION***	NOT EXTRACTED	NOT EXTRACTED	WEB-BASED SKOS EDITOR***	OTHER*	LEXICAL CUES***	YES*	PUBLIC*	NOT EXTRACTED	HTTP://BLULAB2.CHPC.UTAH.EDU:8080/WEB/GUEST/SKOS***	No
Crossley 2021	Developing and Testing Automatic Models of Patient Communicative Health Literacy Using Linguistic Features: Findings from the ECLIPPSE study.	Crossley SA, Balyan R, Liu J, Karter AJ, McNamara D, Schillinger D Developing and Testing Automatic Models of Patient Communicative Health Literacy Using Linguistic Features: Findings from the ECLIPPSE study.. Health Commun 2021;36(8) doi: 10.1080/10410236.2020.1731781.	USA/CALIFORNIA***	DEEP LEARNING**	LIMITED HEALTH LITERACY**	AGE***,EDUCATION**,RACE***	NOT EXTRACTED	SECURE MESSAGES (SMS)**	CLINICAL NOTES***	HEALTH LITERACY SCORES**,LINGUISTIC FEATURES***	YES**	PUBLIC WITH RESTRICTIONS**	NOT EXTRACTED	NOT EXTRACTED	NA
Ogasawara 2022	Developing online lectures using text mining reduces health workers‚Äô anxiety in non-epicenter areas of COVID-19	Ogasawara, M., Uematsu, H., Hayashi, K., Osugi, Y. Developing online lectures using text mining reduces health workers‚Äô anxiety in non-epicenter areas of COVID-19. Nagoya Journal of Medical Science 2022;84(1) doi: 10.18999/nagjms.84.1.42.	JAPAN***	TEXT MINING***	ANXIETY***	AGE***,GENDER***	NOT EXTRACTED	PRE- AND POST-LECTURE QUESTIONNAIRE DATASET*	CLINICAL NOTES**	ANXIETY LEVELS***,KNOWLEDGE CONFIDENCE***	NOT EXTRACTED	NOT EXTRACTED	NOT EXTRACTED	NOT EXTRACTED	NA
Fahmi 2019	Developing the Pointer Backward-Forward Algorithm in Token of Test in Text to Know the Level of Individual Depression	Fahmi, H., Zarlis, M., Situmorang, Z., Nababan, A.A., Dalimunthe, Y.A., Annisah, Y.F., Khairani, M. Developing the Pointer Backward-Forward Algorithm in Token of Test in Text to Know the Level of Individual Depression. Journal of Physics: Conference Series 2019;1361(1) doi: 10.1088/1742-6596/1361/1/012072.	INDONESIA***	OTHER (BFGAN)*	DEPRESSION***	NOT EXTRACTED	NOT EXTRACTED	NOT EXTRACTED	OTHER**	DEPRESSION TOKENS***,SENTENCE STRUCTURES**	NOT EXTRACTED	NOT EXTRACTED	NOT EXTRACTED	NOT EXTRACTED	NA
Tanana 2019	Development and Evaluation of ClientBot: Patient-Like Conversational Agent to Train Basic Counseling Skills.	Tanana MJ, Soma CS, Srikumar V, Atkins DC, Imel ZE Development and Evaluation of ClientBot: Patient-Like Conversational Agent to Train Basic Counseling Skills.. J Med Internet Res 2019;21(7) doi: 10.2196/12529.	USA/UT**	DEEP LEARNING***	SUBSTANCE USE DISORDER*	AGE***,GENDER***,RACE/ETHNICITY***	NOT EXTRACTED	ARCHIVE OF 2354 PSYCHOTHERAPY TRANSCRIPTS*	CLINICAL NOTES***	OPEN QUESTIONS***,REFLECTIONS***	YES*	PUBLIC WITH RESTRICTIONS*	NOT EXTRACTED	HTTPS://ALEXANDERSTREET.COM/*	Yes
Noori 2022	Development and Evaluation of a Natural Language Processing Annotation Tool to Facilitate Phenotyping of Cognitive Status in Electronic Health Records: Diagnostic Study.	Noori A, Magdamo C, Liu X, Tyagi T, Li Z, Kondepudi A, Alabsi H, Rudmann E, Wilcox D, Brenner L, Robbins GK, Moura L, Zafar S, Benson NM, Hsu J, R Dickson J, Serrano-Pozo A, Hyman BT, Blacker D, Westover MB, Mukerji SS, Das S Development and Evaluation of a Natural Language Processing Annotation Tool to Facilitate Phenotyping of Cognitive Status in Electronic Health Records: Diagnostic Study.. J …	USA/MASSACHUSETTS***	DEEP LEARNING***	COGNITIVE IMPAIRMENT***	AGE***,EDUCATIONAL LEVEL**,ETHNIC GROUP**,MARITAL STATUS***,SEX***	NOT EXTRACTED	NLP ANNOTATION TOOL (NAT)**	CLINICAL NOTES***	DIAGNOSIS CODES**,LABORATORY TEST VALUES**,MEDICATIONS**,UNDETERMINED)**	YES*	NOT EXTRACTED	NOT EXTRACTED	NOT EXTRACTED	NA
Goodman-Meza 2022	Development and Validation of Machine Models Using Natural Language Processing to Classify Substances Involved in Overdose Deaths.	Goodman-Meza D, Shover CL, Medina JA, Tang AB, Shoptaw S, Bui AAT Development and Validation of Machine Models Using Natural Language Processing to Classify Substances Involved in Overdose Deaths.. JAMA Netw Open 2022;5(8) doi: 10.1001/jamanetworkopen.2022.25593.	USA/CALIFORNIA***	OTHER (CUI EMBEDDINGS, TF-IDF, WORD EMBEDDINGS)*	OVERDOSE DEATHS**,SUBSTANCE USE DISORDER**	AGE***,GENDER***,RACE***	NOT EXTRACTED	CORONER-NLP*	CLINICAL NOTES***	OPIOIDS**	YES***	PUBLIC**	NOT EXTRACTED	HTTPS://GITHUB.COM/DAVIGOOD1/CORONER-NLP***	Yes
Tiyyagura 2022	Development and Validation of a Natural Language Processing Tool to Identify Injuries in Infants Associated With Abuse	Tiyyagura, G., Asnes, A.G., Leventhal, J.M., Shapiro, E.D., Auerbach, M., Teng, W., Powers, E., Thomas, A., Lindberg, D.M., McClelland, J., Kutryb, C., Polzin, T., Daughtridge, K., Sevin, V., Hsiao, A.L. Development and Validation of a Natural Language Processing Tool to Identify Injuries in Infants Associated With Abuse. Academic Pediatrics 2022;22(6) doi: 10.1016/j.acap.2021.11.004.	USA/CT**	NLP*	CHILD ABUSE***	AGE*	NOT EXTRACTED	3M‚ÄôS M*MODAL NATURAL LANGUAGE UNDERSTANDING*	CLINICAL NOTES***	HIGH-RISK INJURIES ASSOCIATED WITH ABUSE*	YES*	NOT EXTRACTED	NOT EXTRACTED	NOT EXTRACTED	NA
Huang 2023	Development and external validation of a pretrained deep learning model for the prediction of non-accidental trauma	Huang, D., Cogill, S., Hsia, R.Y., Yang, S., Kim, D. Development and external validation of a pretrained deep learning model for the prediction of non-accidental trauma. npj Digital Medicine 2023;6(1) doi: 10.1038/s41746-023-00875-y.	USA/CALIFORNIA***	DEEP LEARNING***	NON-ACCIDENTAL TRAUMA***	AGE***,PRIMARY VISIT PAYOR**,RACE**,SEX***	NOT EXTRACTED	CALIFORNIA AND FLORIDA ED RECORDS*	CLINICAL NOTES***	DEMOGRAPHICS**,DIAGNOSES***,PATIENT TRAJECTORIES**,PROCEDURES**,RISK FACTORS***	NO**	NOT EXTRACTED	NOT EXTRACTED	NOT EXTRACTED	NA
Afshar 2022	Development and multimodal validation of a substance misuse algorithm for referral to treatment using artificial intelligence (SMART-AI): a retrospective deep learning study	Afshar, M., Sharma, B., Dligach, D., Oguss, M., Brown, R., Chhabra, N., Thompson, H.M., Markossian, T., Joyce, C., Churpek, M.M., Karnik, N.S. Development and multimodal validation of a substance misuse algorithm for referral to treatment using artificial intelligence (SMART-AI): a retrospective deep learning study. The Lancet Digital Health 2022;4(6) doi: 10.1016/S2589-7500(22)00041-3.	USA/IL***	CNN***,DEEP LEARNING**	AND NON-OPIOID DRUG MISUSE)***,OPIOID MISUSE***,SUBSTANCE MISUSE**,SUBSTANCE MISUSE (INCLUDING ALCOHOL MISUSE***	AGE***,RACE AND ETHNICITY**,SEX***	NOT EXTRACTED	CLINICAL NOTES FROM RUSH UNIVERSITY MEDICAL CENTER (RUMC) AND LOYOLA UNIVERSITY MEDICAL CENTER (LUMC)***	CLINICAL NOTES***	MENTIONS OF ALCOHOL MISUSE***,NON-OPIOID DRUG MISUSE***,OPIOID MISUSE***,TERMS RELATED TO SUBSTANCE MISUSE***	YES***	PUBLIC WITH RESTRICTIONS***	SIGNING A DATA USAGE AGREEMENT WITH THE INSTITUTION***	HTTPS://GITHUB.COM/RUSH-SUBSTANCEUSE-AILAB/SMART-AI***	Yes
Humbert-Droz 2022	Development and validation of MedDRA Tagger: a tool for extraction and structuring medical information from clinical notes.	Humbert-Droz M, Corley J, Tamang S, Gevaert O Development and validation of MedDRA Tagger: a tool for extraction and structuring medical information from clinical notes.. medRxiv 2022; doi: 10.1101/2022.12.14.22283470.	USA/CALIFORNIA***	DEEP LEARNING**	ANXIETY***,DELIRIUM***,DEPRESSION***	AGE***,GENDER***	NOT EXTRACTED	STANFORD STARR-OMOP DATASET*	CLINICAL NOTES***	CLINICAL CONCEPTS***,PSYCHIATRIC SYMPTOMS***	NO**	NOT EXTRACTED	NOT EXTRACTED	NOT EXTRACTED	NA
Leighton 2019	Development and validation of multivariable prediction models of remission, recovery, and quality of life outcomes in people with first episode psychosis: a machine learning approach.	Leighton SP, Upthegrove R, Krishnadas R, Benros ME, Broome MR, Gkoutos GV, Liddle PF, Singh SP, Everard L, Jones PB, Fowler D, Sharma V, Freemantle N, Christensen RHB, Albert N, Nordentoft M, Schwannauer M, Cavanagh J, Gumley AI, Birchwood M, Mallikarjun PK Development and validation of multivariable prediction models of remission, recovery, and quality of life outcomes in people with first episo…	UK***	MACHINE LEARNING***	FIRST-EPISODE PSYCHOSIS**	AGE***,GENDER***	NOT EXTRACTED	EDEN STUDY***	CLINICAL NOTES***	QUALITY OF LIFE***,SOCIAL RECOVERY***,SYMPTOM REMISSION***,VOCATIONAL RECOVERY***	YES***	PUBLIC WITH RESTRICTIONS***	NOT EXTRACTED	HTTPS://GITHUB.COM/SAMPLEIGHTON87/EDEN_R_CODE**	No
Hassan 2021	Development of NLP-Integrated Intelligent Web System for E-Mental Health	Hassan, A., Ali, M.D.I., Ahammed, R., Bourouis, S., Khan, M.M. Development of NLP-Integrated Intelligent Web System for E-Mental Health. Computational and Mathematical Methods in Medicine 2021;2021 doi: 10.1155/2021/1546343.	BANGLADESH***	DEEP LEARNING***	ANXIETY***,DEPRESSION***	NOT EXTRACTED	NOT EXTRACTED	MBTI PERSONALITY TEST CASES***	OTHER [DATASET FOR CHATBOT]*	PERSONALITY ASSESSMENT***	YES***	PUBLIC***	NOT EXTRACTED	HTTPS://WWW.KAGGLE.COM/ABID0801/MBTI-PERSONALITY-TEST-CASES***	Yes
Chaturvedi 2021	Development of a Lexicon for Pain	Chaturvedi, J., Mascio, A., Velupillai, S.U., Roberts, A. Development of a Lexicon for Pain. Frontiers in Digital Health 2021;3 doi: 10.3389/fdgth.2021.778305.	UNITED KINGDOM***	OTHER**	PAIN***	NOT EXTRACTED	NOT EXTRACTED	PAIN LEXICON***	OTHER**	PAIN-RELATED TERMS***	YES***	PUBLIC***	NOT EXTRACTED	HTTPS://GITHUB.COM/JAYACHATURVEDI/PAIN_LEXICON***	Yes
Durieux 2023	Development of a keyword library for capturing PRO-CTCAE-focused ‚Äúsymptom talk‚Äù in oncology conversations	Durieux, B.N., Zverev, S.R., Tarbi, E.C., Kwok, A., Sciacca, K., Pollak, K.I., Tulsky, J.A., Lindvall, C. Development of a keyword library for capturing PRO-CTCAE-focused ‚Äúsymptom talk‚Äù in oncology conversations. JAMIA Open 2023;6(1) doi: 10.1093/jamiaopen/ooad009.	USA/MASSACHUSETTS***	KEYWORD LIBRARY**	SYMPTOM COMMUNICATION*	AGE***,EDUCATION***,ETHNICITY***,GENDER***,HOUSEHOLD FINANCIAL SITUATION**,HOUSEHOLD INCOME***,MARITAL STATUS***,RACE***	NOT EXTRACTED	KEYWORD LIBRARY FOR DETECTING SYMPTOM TALK***	CLINICAL NOTES***	SYMPTOM EXPRESSIONS***	NOT EXTRACTED	NOT EXTRACTED	NOT EXTRACTED	NOT EXTRACTED	NA
Segal 2020	Development of a machine learning algorithm for early detection of opioid use disorder	Segal, Z., Radinsky, K., Elad, G., Marom, G., Beladev, M., Lewis, M., Ehrenberg, B., Gillis, P., Korn, L., Koren, G. Development of a machine learning algorithm for early detection of opioid use disorder. Pharmacol. Res. Perspect. 2020;8(6) doi: 10.1002/prp2.669.	ISRAEL***	GRADIENT BOOSTING TREES***,WORD2VEC***	OPIOID USE DISORDER**	AGE***,GENDER***	NOT EXTRACTED	COMMERCIAL CLAIMS DATABASE***	CLINICAL NOTES**	CHRONIC CONDITIONS***,DEMOGRAPHICS***,DIAGNOSIS AND PROCEDURES FEATURES***,EPISODE COUNTS***,MEDICAL COSTS***,MEDICATION FEATURES***	YES***	PUBLIC WITH RESTRICTIONS**	NOT EXTRACTED	NOT EXTRACTED	NA
Ehrenfeld 2019	Development of a natural language processing algorithm to identify and evaluate transgender patients in electronic health record systems	Ehrenfeld, J.M., Gottlieb, K.G., Beach, L.B., Monahan, S.E., Fabbri, D. Development of a natural language processing algorithm to identify and evaluate transgender patients in electronic health record systems. Ethnicity and Disease 2019;29 doi: 10.18865/ED.29.S2.441.	USA/TENNESSEE***	NLP ALGORITHM**	HIV***,MENTAL HEALTH CONDITIONS**	AGE***,GENDER IDENTITY***,RACE***	NOT EXTRACTED	VANDERBILT UNIVERSITY MEDICAL CENTER EHR***	CLINICAL NOTES***	DIAGNOSES**,GENDER IDENTITY**	YES*	NOT EXTRACTED	NOT EXTRACTED	NOT EXTRACTED	NA
Zhao 2022	Development of a phenotype ontology for autism spectrum disorder by natural language processing on electronic health records.	Zhao M, Havrilla J, Peng J, Drye M, Fecher M, Guthrie W, Tunc B, Schultz R, Wang K, Zhou Y Development of a phenotype ontology for autism spectrum disorder by natural language processing on electronic health records.. J Neurodev Disord 2022;14(1) doi: 10.1186/s11689-022-09442-0.	USA/PENNSYLVANIA**	NATURAL LANGUAGE PROCESSING*	AUTISM SPECTRUM DISORDER***	AGE***,GENDER***	NOT EXTRACTED	ASD PHENOTYPE TERMINOLOGY SET***	CLINICAL NOTES***	ASD TERMS**,MEDICAL CONCEPTS**	YES***	PUBLIC***	NOT EXTRACTED	NOT EXTRACTED	NA
Oliwa 2021	Development of a predictive model for retention in HIV care using natural language processing of clinical notes	Oliwa, T., Furner, B., Schmitt, J., Schneider, J., Ridgway, J.P. Development of a predictive model for retention in HIV care using natural language processing of clinical notes. Journal of the American Medical Informatics Association 2021;28(1) doi: 10.1093/jamia/ocaa220.	USA/ILLINOIS***	DEEP LEARNING***	HIV RETENTION IN CARE**	AGE***,GENDER***,INSURANCE STATUS**,RACE/ETHNICITY**	NOT EXTRACTED	CLINICAL NOTES FROM THE UNIVERSITY OF CHICAGO CLINICAL RESEARCH DATA WAREHOUSE*	CLINICAL NOTES***	SUBSTANCE USE**	YES**	NOT EXTRACTED	NOT EXTRACTED	NOT EXTRACTED	NA
[truncated: 1,137 more rows]
